# Supplementary material for: Snapshot of the Eukaryotic Gene Expression in Muskoxen Rumen—A Metatranscriptomic Approach
Source: PLoS One. 2011 May 31;6(5):e20521. doi: 10.1371/journal.pone.0020521 (PMC3105075; doi:10.1371/journal.pone.0020521)
Supplement: Table S5 — Muskoxen rumen metatranscriptome contigs (≥500 bp) that have one known CAZY module. (XLS) [file pone.0020521.s015.xls]

## Sheet: Sheet1
Table S5 Muskoxen rumen metatranscriptome contigs (≥500bp) containing only one type of CAZy module
Contig number	Domains	Length	Number of Reads	Accession	GI	E-value	HSP Length	HSP Id%	Hit Description	Notes
Contig26982	Glyco_hydro_1	1879	11902	AAD45834	gi|5639612|gb|AAD45834.1|AF016864_1	0	598	82.2742	beta-glucosidase [Orpinomyces sp. PC-2]
Contig27636	Glyco_hydro_1	734	1195	AAD45834	gi|5639612|gb|AAD45834.1|AF016864_1	1e-104	194	85.567	beta-glucosidase [Orpinomyces sp. PC-2]
Contig30163	Glyco_hydro_1	954	11088	AAD45834	gi|5639612|gb|AAD45834.1|AF016864_1	1e-146	328	74.0854	beta-glucosidase [Orpinomyces sp. PC-2]
Contig22426	Glyco_hydro_1	846	2011	AAD45834	gi|5639612|gb|AAD45834.1|AF016864_1	1e-142	261	89.6552	beta-glucosidase [Orpinomyces sp. PC-2]
Contig22325	Glyco_hydro_1	895	2868	AAD45834	gi|5639612|gb|AAD45834.1|AF016864_1	1e-103	270	67.037	beta-glucosidase [Orpinomyces sp. PC-2]
Contig3834	Glyco_hydro_1	691	2289	AAP30745	gi|30315031|gb|AAP30745.1|	3e-66	175	73.7143	beta-glucosidase Cel1C [Piromyces sp. E2]
Contig29365	Glyco_hydro_1	683	3236	AAD45834	gi|5639612|gb|AAD45834.1|AF016864_1	5e-81	216	69.4444	beta-glucosidase [Orpinomyces sp. PC-2]
Contig12311	Glyco_hydro_1	1369	11613	CAC34952	gi|13445202|emb|CAC34952.1|	0	367	83.6512	beta-glucosidase [Piromyces sp. E2]
Contig21506	Glyco_hydro_1	821	14352	AAP30745	gi|30315031|gb|AAP30745.1|	1e-110	105	88.5714	beta-glucosidase Cel1C [Piromyces sp. E2]
Contig29533	Glyco_hydro_1	819	14351	AAD45834	gi|5639612|gb|AAD45834.1|AF016864_1	1e-138	254	88.189	beta-glucosidase [Orpinomyces sp. PC-2]
Contig29741	Glyco_hydro_1	586	13272	AAP30745	gi|30315031|gb|AAP30745.1|	7e-91	183	84.6995	beta-glucosidase Cel1C [Piromyces sp. E2]
Contig29793	Glyco_hydro_1	574	2659	AAD45834	gi|5639612|gb|AAD45834.1|AF016864_1	1e-101	179	96.0894	beta-glucosidase [Orpinomyces sp. PC-2]
Contig26250	Glyco_hydro_1	982	2876	CAC34952	gi|13445202|emb|CAC34952.1|	1e-169	326	84.6626	beta-glucosidase [Piromyces sp. E2]
Contig30783	Glyco_hydro_1	699	5751	AAD45834	gi|5639612|gb|AAD45834.1|AF016864_1	1e-126	232	90.0862	beta-glucosidase [Orpinomyces sp. PC-2]
Contig21061	Glyco_hydro_1	605	3796	AAP30745	gi|30315031|gb|AAP30745.1|	8e-94	200	79	beta-glucosidase Cel1C [Piromyces sp. E2]
Contig8436	Glyco_hydro_1	541	193	CAC34952	gi|13445202|emb|CAC34952.1|	2e-86	180	78.3333	beta-glucosidase [Piromyces sp. E2]
Contig20700	Glyco_hydro_2_C	776	254	ZP_06142336	gi|268608609|ref|ZP_06142336.1|	1e-127	259	80.695	beta-galactosidase [Ruminococcus flavefaciens FD-1]
Contig2681	Glyco_hydro_2_C	730	248	ZP_06142336	gi|268608609|ref|ZP_06142336.1|	1e-114	245	77.551	beta-galactosidase [Ruminococcus flavefaciens FD-1]
Contig5538	Glyco_hydro_2_C	663	168	ZP_06142336	gi|268608609|ref|ZP_06142336.1|	1e-105	223	78.9238	beta-galactosidase [Ruminococcus flavefaciens FD-1]
Contig290	Glyco_hydro_2_C	1528	89	YP_001560254	gi|160881286|ref|YP_001560254.1|	1e-160	507	53.2544	glycoside hydrolase family protein [Clostridium phytofermentans ISDg] gi|160429952|gb|ABX43515.1| glycoside hydrolase family 2 sugar binding [Clostridium phytofermentans ISDg]	Possible Full Length Gene
Contig1357	Glyco_hydro_2_C	1203	347	CBL34622	gi|291557505|emb|CBL34622.1|	1e-112	407	50.86	Beta-galactosidase/beta-glucuronidase [Eubacterium siraeum V10Sc8a]
Contig8041	Glyco_hydro_2_C	567	216	ADE82717	gi|294473328|gb|ADE82717.1|	4e-89	189	80.4233	glycosyl hydrolase, family 2 [Prevotella ruminicola 23]
Contig7865	Glyco_hydro_2_C	633	150	YP_001560254	gi|160881286|ref|YP_001560254.1|	5e-78	211	62.0853	glycoside hydrolase family protein [Clostridium phytofermentans ISDg] gi|160429952|gb|ABX43515.1| glycoside hydrolase family 2 sugar binding [Clostridium phytofermentans ISDg]
Contig801	Glyco_hydro_2_C	844	496	ZP_03477286	gi|218263041|ref|ZP_03477286.1|	1e-88	278	53.9568	hypothetical protein PRABACTJOHN_02967 [Parabacteroides johnsonii DSM 18315] gi|218222974|gb|EEC95624.1| hypothetical protein PRABACTJOHN_02967 [Parabacteroides johnsonii DSM 18315]
Contig28997	Glyco_hydro_2_C	1736	3250	ZP_03477286	gi|218263041|ref|ZP_03477286.1|	1e-156	570	48.7719	hypothetical protein PRABACTJOHN_02967 [Parabacteroides johnsonii DSM 18315] gi|218222974|gb|EEC95624.1| hypothetical protein PRABACTJOHN_02967 [Parabacteroides johnsonii DSM 18315]
Contig671	Glyco_hydro_2_C	2005	37	ZP_06617065	gi|293370513|ref|ZP_06617065.1|	1e-167	589	49.5756	glycosyl hydrolase family 2, sugar binding domain protein [Bacteroides ovatus SD CMC 3f] gi|292634247|gb|EFF52784.1| glycosyl hydrolase family 2, sugar binding domain protein [Bacteroides ovatus SD CMC 3f]
Contig21714	Glyco_hydro_3	2343	1925	AAO41704	gi|28557461|gb|AAO41704.1|	0	700	57.8571	beta-glucosidase precursor [Piromyces sp. E2]
Contig9134	Glyco_hydro_3	1201	746	AAO41704	gi|28557461|gb|AAO41704.1|	4e-89	342	49.1228	beta-glucosidase precursor [Piromyces sp. E2]
Contig23162	Glyco_hydro_3	918	678	AAO41704	gi|28557461|gb|AAO41704.1|	1e-80	305	51.4754	beta-glucosidase precursor [Piromyces sp. E2]
Contig4265	Glyco_hydro_3	2203	1437	AAO41704	gi|28557461|gb|AAO41704.1|	0	709	49.3653	beta-glucosidase precursor [Piromyces sp. E2]
Contig5433	Glyco_hydro_3	2446	4116	AAO41704	gi|28557461|gb|AAO41704.1|	1e-170	713	46.9846	beta-glucosidase precursor [Piromyces sp. E2]	Possible Full Length Gene
Contig24191	Glyco_hydro_3	957	857	AAO41704	gi|28557461|gb|AAO41704.1|	8e-66	301	43.1894	beta-glucosidase precursor [Piromyces sp. E2]
Contig29507	Glyco_hydro_3	3032	4266	ZP_04744384	gi|240145783|ref|ZP_04744384.1|	1e-133	800	37.125	beta-glucosidase A [Roseburia intestinalis L1-82] gi|257202114|gb|EEV00399.1| beta-glucosidase A [Roseburia intestinalis L1-82]	Possible Full Length Gene
Contig463	Glyco_hydro_3	2676	360	CBL11427	gi|291538316|emb|CBL11427.1|	0	805	50.8075	Beta-glucosidase-related glycosidases [Roseburia intestinalis XB6B4]	Possible Full Length Gene
Contig14426	Glyco_hydro_3	2061	1055	CBL11427	gi|291538316|emb|CBL11427.1|	0	690	49.7101	Beta-glucosidase-related glycosidases [Roseburia intestinalis XB6B4]
Contig3004	Glyco_hydro_3	1834	2108	CBL11427	gi|291538316|emb|CBL11427.1|	1e-163	608	50	Beta-glucosidase-related glycosidases [Roseburia intestinalis XB6B4]	Possible Full Length Gene
Contig1098	Glyco_hydro_3	1034	567	ACZ98612	gi|280977789|gb|ACZ98612.1|	2e-76	328	49.0854	glucosidase [Cellulosilyticum ruminicola]
Contig23195	Glyco_hydro_3	2015	949	ZP_04746179	gi|240147578|ref|ZP_04746179.1|	1e-169	659	46.5857	beta-glucosidase [Roseburia intestinalis L1-82] gi|257200210|gb|EEU98494.1| beta-glucosidase [Roseburia intestinalis L1-82]
Contig3679	Glyco_hydro_3	549	196	AAO41704	gi|28557461|gb|AAO41704.1|	4e-52	185	54.0541	beta-glucosidase precursor [Piromyces sp. E2]
Contig13027	Glyco_hydro_3	664	457	AAO41704	gi|28557461|gb|AAO41704.1|	5e-42	224	41.5179	beta-glucosidase precursor [Piromyces sp. E2]
Contig25386	Glyco_hydro_3	974	369	CBL11427	gi|291538316|emb|CBL11427.1|	2e-76	328	48.4756	Beta-glucosidase-related glycosidases [Roseburia intestinalis XB6B4]
Contig6513	Glyco_hydro_3	950	441	ZP_06646492	gi|293402355|ref|ZP_06646492.1|	2e-62	257	49.0272	beta-N-acetylhexosaminidase [Erysipelotrichaceae bacterium 5_2_54FAA] gi|291304202|gb|EFE45454.1| beta-N-acetylhexosaminidase [Erysipelotrichaceae bacterium 5_2_54FAA]
Contig21869	Glyco_hydro_3	1046	795	ZP_04746179	gi|240147578|ref|ZP_04746179.1|	1e-71	356	44.382	beta-glucosidase [Roseburia intestinalis L1-82] gi|257200210|gb|EEU98494.1| beta-glucosidase [Roseburia intestinalis L1-82]
Contig5802	Glyco_hydro_3	524	321	AAO41704	gi|28557461|gb|AAO41704.1|	7e-54	168	58.3333	beta-glucosidase precursor [Piromyces sp. E2]
Contig22281	Glyco_hydro_3	860	1140	AAO41704	gi|28557461|gb|AAO41704.1|	3e-60	288	44.0972	beta-glucosidase precursor [Piromyces sp. E2]
Contig21835	Cellulase	2428	4234	BAC57896	gi|51090374|dbj|BAC57896.2|	0	746	86.4611	cellulase celA [Polyplastron multivesiculatum]
Contig21651	Cellulase	2258	4303	BAC57896	gi|51090374|dbj|BAC57896.2|	0	639	69.1706	cellulase celA [Polyplastron multivesiculatum]
Contig29732	Cellulase	1569	1435	AAC06321	gi|2981484|gb|AAC06321.1|	0	513	76.0234	cellulase CelD [Neocallimastix patriciarum]
Contig792	Cellulase	1400	145	AAC06321	gi|2981484|gb|AAC06321.1|	0	472	76.4831	cellulase CelD [Neocallimastix patriciarum]
Contig21888	Cellulase	1388	2071	ZP_06720041	gi|294642164|ref|ZP_06720041.1|	1e-148	441	58.5034	cellulase (glycosyl hydrolase family 5) [Ruminococcus albus 8] gi|291503294|gb|EFF16053.1| cellulase (glycosyl hydrolase family 5) [Ruminococcus albus 8]	Possible Full Length Gene
Contig4250	Cellulase	1297	2251	CAL91968	gi|218081332|emb|CAL91968.1|	0	480	67.9167	cellulase [Epidinium ecaudatum]
Contig22088	Cellulase	1229	2727	CAL91974	gi|218081346|emb|CAL91974.1|	1e-166	354	75.4237	cellulase [Epidinium ecaudatum]	Possible Full Length Gene
Contig28894	Cellulase	1256	1373	CAL91974	gi|218081346|emb|CAL91974.1|	1e-136	356	64.6067	cellulase [Epidinium ecaudatum]
Contig98	Cellulase	2087	64	BAC57896	gi|51090374|dbj|BAC57896.2|	1e-142	397	59.4458	cellulase celA [Polyplastron multivesiculatum]
Contig1999	Cellulase	1192	63	BAC57893	gi|28569970|dbj|BAC57893.1|	1e-150	323	69.0402	endoglucanase epi2 [Epidinium caudatum]
Contig4398	Cellulase	1097	353	CAH69214	gi|59932919|emb|CAH69214.1|	0	364	93.956	cellulase family 5 protein [Epidinium ecaudatum] gi|218081349|emb|CAL91975.1| cellulase [Epidinium ecaudatum]
Contig28882	Cellulase	1250	4749	AAD30364	gi|4836168|gb|AAD30364.1|AF078739_2	1e-141	302	60.596	CelB [Caldicellulosiruptor sp. Tok7B.1]
Contig28881	Cellulase	1118	951	BAC57896	gi|51090374|dbj|BAC57896.2|	1e-122	375	56	cellulase celA [Polyplastron multivesiculatum]
Contig21436	Cellulase	1585	4195	CAH69214	gi|59932919|emb|CAH69214.1|	0	485	84.1237	cellulase family 5 protein [Epidinium ecaudatum] gi|218081349|emb|CAL91975.1| cellulase [Epidinium ecaudatum]	Possible Full Length Gene
Contig1110	Cellulase	1120	76	CBK96759	gi|291531174|emb|CBK96759.1|	1e-115	359	58.2173	Endoglucanase [Eubacterium siraeum 70/3]
Contig29277	Cellulase	1165	2707	BAC57896	gi|51090374|dbj|BAC57896.2|	1e-158	392	64.0306	cellulase celA [Polyplastron multivesiculatum]
Contig2730	Cellulase	597	78	AAC06321	gi|2981484|gb|AAC06321.1|	1e-115	198	100	cellulase CelD [Neocallimastix patriciarum]
Contig6521	Cellulase	874	441	BAA76394	gi|4586414|dbj|BAA76394.1|	1e-155	256	100	endo-1,4-beta-glucanase [Epidinium caudatum]
Contig2292	Cellulase	922	231	CAL91969	gi|218081334|emb|CAL91969.1|	1e-104	301	61.4618	cellulase [Epidinium ecaudatum]
Contig21902	Cellulase	827	301	ZP_06145755	gi|268612028|ref|ZP_06145755.1|	5e-89	240	65.8333	cellulose 1,4-beta-cellobiosidase [Ruminococcus flavefaciens FD-1]
Contig26471	Cellulase	660	185	1ECE	gi|1827681|pdb|1ECE|A	1e-60	222	51.3514	Chain A, Acidothermus Cellulolyticus Endocellulase E1 Catalytic Domain In Complex With A Cellotetraose gi|1827682|pdb|1ECE|B Chain B, Acidothermus Cellulolyticus Endocellulase E1 Catalytic Domain In Complex With A Cellotetraose
Contig5076	Cellulase	790	334	BAC57896	gi|51090374|dbj|BAC57896.2|	1e-77	258	51.938	cellulase celA [Polyplastron multivesiculatum]
Contig22970	Cellulase	800	379	BAC57896	gi|51090374|dbj|BAC57896.2|	2e-71	272	47.4265	cellulase celA [Polyplastron multivesiculatum]
Contig22908	Cellulase	927	540	ZP_06142925	gi|268609198|ref|ZP_06142925.1|	9e-72	289	46.0208	mannan endo-1,4-beta-mannosidase [Ruminococcus flavefaciens FD-1]
NODE_26010_length_577_cov_5.098787	Cellulase	613	236	ZP_06145755	gi|268612028|ref|ZP_06145755.1|	2e-66	210	59.0476	cellulose 1,4-beta-cellobiosidase [Ruminococcus flavefaciens FD-1]
Contig519	Cellulase	2045	127	ZP_06720388	gi|294642514|ref|ZP_06720388.1|	5e-64	300	42.3333	cellulase (glycosyl hydrolase family 5) [Ruminococcus albus 8] gi|291502786|gb|EFF15548.1| cellulase (glycosyl hydrolase family 5) [Ruminococcus albus 8]
Contig29835	Cellulase	504	582	YP_003490693	gi|290959511|ref|YP_003490693.1|	1e-41	148	54.7297	putative cellulase [Streptomyces scabiei 87.22] gi|260649037|emb|CBG72151.1| putative secreted cellulase [Streptomyces scabiei 87.22]
Contig15712	Cellulase	1864	7153	ZP_02025168	gi|154482720|ref|ZP_02025168.1|	1e-175	502	58.3665	hypothetical protein EUBVEN_00397 [Eubacterium ventriosum ATCC 27560] gi|149736496|gb|EDM52382.1| hypothetical protein EUBVEN_00397 [Eubacterium ventriosum ATCC 27560]
Contig5107	Cellulase	1307	463	ZP_02025168	gi|154482720|ref|ZP_02025168.1|	1e-145	409	58.6797	hypothetical protein EUBVEN_00397 [Eubacterium ventriosum ATCC 27560] gi|149736496|gb|EDM52382.1| hypothetical protein EUBVEN_00397 [Eubacterium ventriosum ATCC 27560]
Contig15879	Cellulase	691	452	BAC57895	gi|28569974|dbj|BAC57895.1|	4e-66	213	53.0516	cellulase celA [Epidinium caudatum]
Contig30151	Cellulase	563	485	BAC57896	gi|51090374|dbj|BAC57896.2|	7e-94	188	79.7872	cellulase celA [Polyplastron multivesiculatum]
Contig3875	Cellulase	518	142	CAL91968	gi|218081332|emb|CAL91968.1|	8e-60	170	62.3529	cellulase [Epidinium ecaudatum]
Contig9951	Cellulase	846	405	XP_002679377	gi|290993512|ref|XP_002679377.1|	2e-33	280	32.1429	predicted protein [Naegleria gruberi] gi|284092993|gb|EFC46633.1| predicted protein [Naegleria gruberi]
Contig4151	Cellulase	719	276	XP_002679377	gi|290993512|ref|XP_002679377.1|	3e-23	228	32.4561	predicted protein [Naegleria gruberi] gi|284092993|gb|EFC46633.1| predicted protein [Naegleria gruberi]
Contig8299	Cellulase	501	220	XP_001430218	gi|145488428|ref|XP_001430218.1|	1e-14	166	32.5301	hypothetical protein [Paramecium tetraurelia strain d4-2] gi|124397314|emb|CAK62820.1| unnamed protein product [Paramecium tetraurelia]
Contig27963	Cellulase	511	180	ACU30843	gi|255710036|gb|ACU30843.1|	8e-30	168	41.6667	beta-mannanase [Paenibacillus sp. A1]
Contig21599	Cellulase	537	325	Q12647	gi|2494328|sp|Q12647.1|GUNB_NEOPA	2e-26	98	54.0816	RecName: Full=Endoglucanase B; AltName: Full=Endo-1,4-beta-glucanase B; AltName: Full=Cellulase B; Flags: Precursor gi|467687|emb|CAA83238.1| endoglucanase B [Neocallimastix patriciarum]
NODE_18303_length_1409_cov_4.853087	Glyco_hydro_6	1445	737	ABY52798	gi|164375385|gb|ABY52798.1|	1e-148	349	72.7794	1,4-beta-D-glucan-cellobiohydrolase [Piromyces rhizinflatus]
Contig23192	Glyco_hydro_6	1085	823	ACX32999	gi|260169862|gb|ACX32999.1|	1e-124	294	72.7891	1,4-beta-glucanase [Piromyces sp. BTrP1]
Contig29702	Glyco_hydro_6	676	518	ABY52799	gi|164375387|gb|ABY52799.1|	2e-95	214	76.1682	1,4-beta-D-glucan-cellobiohydrolase [Piromyces rhizinflatus]
Contig1051	Glyco_hydro_6	775	598	AAP33843	gi|32395719|gb|AAP33843.1|	2e-75	201	71.1443	hybrid 1,4-beta-glucanase [synthetic construct]
Contig346	Glyco_hydro_6	863	51	AAL01211	gi|15529294|gb|AAL01211.1|AF177204_1	2e-76	238	59.2437	cellobiohydrolase II-like cellulase CelH [Orpinomyces sp. PC-2]
Contig31943	Glyco_hydro_8	1253	901	YP_003248565	gi|261414882|ref|YP_003248565.1|	0	379	84.4327	glycoside hydrolase family 8 [Fibrobacter succinogenes subsp. succinogenes S85] gi|261371338|gb|ACX74083.1| glycoside hydrolase family 8 [Fibrobacter succinogenes subsp. succinogenes S85]
Contig3115	Glyco_hydro_8	904	182	YP_003248565	gi|261414882|ref|YP_003248565.1|	1e-109	214	82.243	glycoside hydrolase family 8 [Fibrobacter succinogenes subsp. succinogenes S85] gi|261371338|gb|ACX74083.1| glycoside hydrolase family 8 [Fibrobacter succinogenes subsp. succinogenes S85]
Contig925	Glyco_hydro_9	1836	139	AAM81966	gi|21929667|gb|AAM81966.1|AF459452_1	0	609	58.9491	cellulase Cel9A precursor [Piromyces sp. E2]
Contig31316	Glyco_hydro_9	1868	2473	AAM81966	gi|21929667|gb|AAM81966.1|AF459452_1	0	590	61.1864	cellulase Cel9A precursor [Piromyces sp. E2]
Contig21367	Glyco_hydro_9	1881	2250	AAM81966	gi|21929667|gb|AAM81966.1|AF459452_1	0	609	60.9195	cellulase Cel9A precursor [Piromyces sp. E2]
Contig29001	Glyco_hydro_9	1810	1149	AAM81966	gi|21929667|gb|AAM81966.1|AF459452_1	0	604	67.2185	cellulase Cel9A precursor [Piromyces sp. E2]
Contig2248	Glyco_hydro_9	1955	4945	AAM81967	gi|21929669|gb|AAM81967.1|AF459453_1	0	628	57.6433	cellulase Cel9A precursor [Piromyces sp. E2]	Possible Full Length Gene
Contig595	Glyco_hydro_9	1813	1215	AAM81966	gi|21929667|gb|AAM81966.1|AF459452_1	0	606	57.9208	cellulase Cel9A precursor [Piromyces sp. E2]
Contig1790	Glyco_hydro_9	1984	4432	AAM81966	gi|21929667|gb|AAM81966.1|AF459452_1	0	608	52.1382	cellulase Cel9A precursor [Piromyces sp. E2]	Possible Full Length Gene
Contig30085	Glyco_hydro_9	1824	1505	AAM81966	gi|21929667|gb|AAM81966.1|AF459452_1	0	607	84.6787	cellulase Cel9A precursor [Piromyces sp. E2]
Contig17971	Glyco_hydro_9	1900	1159	AAM81967	gi|21929669|gb|AAM81967.1|AF459453_1	0	624	53.6859	cellulase Cel9A precursor [Piromyces sp. E2]
Contig29004	Glyco_hydro_9	1944	2673	AAM81966	gi|21929667|gb|AAM81966.1|AF459452_1	0	608	54.6053	cellulase Cel9A precursor [Piromyces sp. E2]	Possible Full Length Gene
Contig28899	Glyco_hydro_9	1861	4329	AAM81966	gi|21929667|gb|AAM81966.1|AF459452_1	0	611	62.3568	cellulase Cel9A precursor [Piromyces sp. E2]
Contig9942	Glyco_hydro_9	1538	1128	XP_002603873	gi|260818001|ref|XP_002603873.1|	2e-73	464	38.1466	hypothetical protein BRAFLDRAFT_119431 [Branchiostoma floridae] gi|229289197|gb|EEN59884.1| hypothetical protein BRAFLDRAFT_119431 [Branchiostoma floridae]
Contig29228	Glyco_hydro_9	1164	1002	AAM81966	gi|21929667|gb|AAM81966.1|AF459452_1	1e-153	388	65.9794	cellulase Cel9A precursor [Piromyces sp. E2]
Contig1989	Glyco_hydro_9	1667	44	AAM81966	gi|21929667|gb|AAM81966.1|AF459452_1	0	542	57.0111	cellulase Cel9A precursor [Piromyces sp. E2]
Contig4681	Glyco_hydro_9	1091	600	AAP30753	gi|30315047|gb|AAP30753.1|	1e-147	354	68.6441	cellulosomal glycoside hydrolase family 9 endoglucanase Cel9B [Piromyces sp. E2]
Contig26087	Glyco_hydro_9	755	410	AAM81966	gi|21929667|gb|AAM81966.1|AF459452_1	1e-131	251	86.4542	cellulase Cel9A precursor [Piromyces sp. E2]
Contig265	Glyco_hydro_9	807	118	AAM81966	gi|21929667|gb|AAM81966.1|AF459452_1	1e-105	265	68.3019	cellulase Cel9A precursor [Piromyces sp. E2]
Contig29128	Glyco_hydro_9	560	549	AAM81966	gi|21929667|gb|AAM81966.1|AF459452_1	2e-71	174	70.6897	cellulase Cel9A precursor [Piromyces sp. E2]
Contig13687	Glyco_hydro_9	971	473	CAL91976	gi|218081351|emb|CAL91976.1|	1e-165	319	86.8339	cellulase [Epidinium ecaudatum]
Contig29291	Glyco_hydro_9	889	1049	CAL91976	gi|218081351|emb|CAL91976.1|	1e-144	296	80.4054	cellulase [Epidinium ecaudatum]
Contig4260	Glyco_hydro_9	515	153	AAM81966	gi|21929667|gb|AAM81966.1|AF459452_1	9e-59	146	71.2329	cellulase Cel9A precursor [Piromyces sp. E2]
Contig25347	Glyco_hydro_9	639	628	AAP30753	gi|30315047|gb|AAP30753.1|	2e-96	212	77.3585	cellulosomal glycoside hydrolase family 9 endoglucanase Cel9B [Piromyces sp. E2]
Contig30906	Glyco_hydro_9	923	553	AAM81966	gi|21929667|gb|AAM81966.1|AF459452_1	1e-151	310	81.9355	cellulase Cel9A precursor [Piromyces sp. E2]
Contig31652	Glyco_hydro_9	642	209	AAP30753	gi|30315047|gb|AAP30753.1|	7e-38	195	45.641	cellulosomal glycoside hydrolase family 9 endoglucanase Cel9B [Piromyces sp. E2]
Contig9838	Glyco_hydro_9	564	228	EFA81213	gi|281207029|gb|EFA81213.1|	5e-08	40	65	cellulase 270-6 [Polysphondylium pallidum PN500]
Contig806	Glyco_hydro_10	1258	688	AAB30669	gi|560649|gb|AAB30669.1|	4e-84	287	54.3554	Xylanase B; XYLB [Neocallimastix patriciarum]
Contig405	Glyco_hydro_10	1102	497	CAL91982	gi|218081365|emb|CAL91982.1|	1e-153	329	77.8116	xylanase [Eudiplodinium maggii]
Contig306	Glyco_hydro_10	1000	979	CAL91981	gi|218081363|emb|CAL91981.1|	1e-160	326	81.5951	xylanase [Epidinium ecaudatum]	Possible Full Length Gene
Contig21293	Glyco_hydro_10	1111	3483	CAL91982	gi|218081365|emb|CAL91982.1|	1e-125	282	74.8227	xylanase [Eudiplodinium maggii]
Contig196	Glyco_hydro_10	1246	782	AAB30669	gi|560649|gb|AAB30669.1|	1e-125	326	64.4172	Xylanase B; XYLB [Neocallimastix patriciarum]
Contig28861	Glyco_hydro_10	1016	617	AAB30669	gi|560649|gb|AAB30669.1|	0	346	97.1098	Xylanase B; XYLB [Neocallimastix patriciarum]
Contig6672	Glyco_hydro_10	816	277	AAB30669	gi|560649|gb|AAB30669.1|	4e-71	271	48.7085	Xylanase B; XYLB [Neocallimastix patriciarum]
Contig13683	Glyco_hydro_10	866	454	AAB30669	gi|560649|gb|AAB30669.1|	3e-59	239	48.5356	Xylanase B; XYLB [Neocallimastix patriciarum]
Contig6829	Glyco_hydro_10	825	342	AAB30669	gi|560649|gb|AAB30669.1|	5e-44	271	35.4244	Xylanase B; XYLB [Neocallimastix patriciarum]
Contig5473	Glyco_hydro_10	651	209	CAL91979	gi|218081359|emb|CAL91979.1|	1e-118	216	95.8333	xylanase [Epidinium ecaudatum]
Contig5361	Glyco_hydro_10	807	460	AAB30669	gi|560649|gb|AAB30669.1|	4e-94	201	80.0995	Xylanase B; XYLB [Neocallimastix patriciarum]
Contig20523	Glyco_hydro_10	745	545	AAB30669	gi|560649|gb|AAB30669.1|	2e-80	200	67.5	Xylanase B; XYLB [Neocallimastix patriciarum]
Contig9398	Glyco_hydro_10	547	139	YP_003506085	gi|291294687|ref|YP_003506085.1|	4e-33	163	42.3313	Endo-1,4-beta-xylanase [Meiothermus ruber DSM 1279] gi|290469646|gb|ADD27065.1| Endo-1,4-beta-xylanase [Meiothermus ruber DSM 1279]
Contig9325	Glyco_hydro_10	707	380	P26223	gi|139879|sp|P26223.1|XYNB_BUTFI	4e-30	216	36.1111	RecName: Full=Endo-1,4-beta-xylanase B; Short=Xylanase B; AltName: Full=1,4-beta-D-xylan xylanohydrolase B gi|48963|emb|CAA43712.1| beta-1,4-D-xylanase [Butyrivibrio fibrisolvens]
Contig4858	Glyco_hydro_10	691	199	AAB30669	gi|560649|gb|AAB30669.1|	3e-24	127	38.5827	Xylanase B; XYLB [Neocallimastix patriciarum]
Contig10190	Glyco_hydro_10	516	167	AAB30669	gi|560649|gb|AAB30669.1|	4e-44	116	69.8276	Xylanase B; XYLB [Neocallimastix patriciarum]
Contig3258	Glyco_hydro_11	805	4643	CAD56867	gi|38343952|emb|CAD56867.1|	1e-113	209	92.3445	xylanase 11D [Polyplastron multivesiculatum]	Possible Full Length Gene
Contig31636	Glyco_hydro_11	2035	3284	YP_003248456	gi|261414773|ref|YP_003248456.1|	1e-106	465	43.871	Endo-1,4-beta-xylanase [Fibrobacter succinogenes subsp. succinogenes S85] gi|284018150|sp|P35811.2|XYNC_FIBSS RecName: Full=Endo-1,4-beta-xylanase C; Short=Xylanase C; AltName: Full=1,4-beta-D-xylan xylanohydrolase C; Flags: Precursor gi|261371229|gb|ACX73974.1| Endo-1,4-beta-xylanase [Fibrobacter succinogenes subsp. succinogenes S85]
Contig16126	Glyco_hydro_11	615	150	CAD56867	gi|38343952|emb|CAD56867.1|	2e-87	201	74.1294	xylanase 11D [Polyplastron multivesiculatum]	Possible Full Length Gene
Contig3557	Glyco_hydro_11	706	358	CAD56867	gi|38343952|emb|CAD56867.1|	2e-90	211	73.9336	xylanase 11D [Polyplastron multivesiculatum]
Contig21286	Glyco_hydro_11	782	5803	CAD56867	gi|38343952|emb|CAD56867.1|	2e-86	213	70.892	xylanase 11D [Polyplastron multivesiculatum]	Possible Full Length Gene
Contig28863	Glyco_hydro_11	1148	44380	AAT99015	gi|51236716|gb|AAT99015.1|	0	370	86.7568	xylanase [Neocallimastix frontalis]
Contig30226	Glyco_hydro_11	919	1309	Q12667	gi|2494337|sp|Q12667.1|XYNA_PIRSP	1e-103	210	81.9048	RecName: Full=Endo-1,4-beta-xylanase A; AltName: Full=1,4-beta-D-xylan xylanohydrolase; AltName: Full=Xylanase A; Short=XYLA; Flags: Precursor gi|1197372|emb|CAA62969.1| endo-1,4-beta-xylanase; xylanase A [Piromyces sp.]
Contig13018	Glyco_hydro_11	871	6499	ACL68347	gi|219964511|gb|ACL68347.1|	1e-101	224	79.0179	endo-1,4-beta-xylanase [Neocallimastix patriciarum]
Contig1400	Glyco_hydro_11	814	743	Q12667	gi|2494337|sp|Q12667.1|XYNA_PIRSP	1e-102	221	75.1131	RecName: Full=Endo-1,4-beta-xylanase A; AltName: Full=1,4-beta-D-xylan xylanohydrolase; AltName: Full=Xylanase A; Short=XYLA; Flags: Precursor gi|1197372|emb|CAA62969.1| endo-1,4-beta-xylanase; xylanase A [Piromyces sp.]
Contig12222	Glyco_hydro_11	1624	1671	AAG18439	gi|10505338|gb|AAG18439.1|	1e-104	223	78.9238	xylanase [Piromyces communis]	Possible Full Length Gene
Contig26517	Glyco_hydro_11	684	396	CAA57820	gi|565626|emb|CAA57820.1|	2e-90	189	78.3069	endoxylanase [Neocallimastix frontalis]
Contig1997	Glyco_hydro_11	1089	87	ABW04217	gi|157930095|gb|ABW04217.1|	1e-113	229	82.9694	endo-1,4-beta-xylanase [Neocallimastix patriciarum]
Contig23170	Glyco_hydro_11	1106	732	Q12667	gi|2494337|sp|Q12667.1|XYNA_PIRSP	3e-75	159	80.5031	RecName: Full=Endo-1,4-beta-xylanase A; AltName: Full=1,4-beta-D-xylan xylanohydrolase; AltName: Full=Xylanase A; Short=XYLA; Flags: Precursor gi|1197372|emb|CAA62969.1| endo-1,4-beta-xylanase; xylanase A [Piromyces sp.]
Contig5033	Glyco_hydro_11	972	662	Q12667	gi|2494337|sp|Q12667.1|XYNA_PIRSP	4e-34	146	48.6301	RecName: Full=Endo-1,4-beta-xylanase A; AltName: Full=1,4-beta-D-xylan xylanohydrolase; AltName: Full=Xylanase A; Short=XYLA; Flags: Precursor gi|1197372|emb|CAA62969.1| endo-1,4-beta-xylanase; xylanase A [Piromyces sp.]
Contig8774	Glyco_hydro_11	802	379	Q12667	gi|2494337|sp|Q12667.1|XYNA_PIRSP	4e-54	140	72.8571	RecName: Full=Endo-1,4-beta-xylanase A; AltName: Full=1,4-beta-D-xylan xylanohydrolase; AltName: Full=Xylanase A; Short=XYLA; Flags: Precursor gi|1197372|emb|CAA62969.1| endo-1,4-beta-xylanase; xylanase A [Piromyces sp.]
Contig4808	Glyco_hydro_11	639	388	Q12667	gi|2494337|sp|Q12667.1|XYNA_PIRSP	5e-45	111	71.1712	RecName: Full=Endo-1,4-beta-xylanase A; AltName: Full=1,4-beta-D-xylan xylanohydrolase; AltName: Full=Xylanase A; Short=XYLA; Flags: Precursor gi|1197372|emb|CAA62969.1| endo-1,4-beta-xylanase; xylanase A [Piromyces sp.]
Contig29382	Glyco_hydro_11	612	715	YP_003248456	gi|261414773|ref|YP_003248456.1|	1e-44	117	69.2308	Endo-1,4-beta-xylanase [Fibrobacter succinogenes subsp. succinogenes S85] gi|284018150|sp|P35811.2|XYNC_FIBSS RecName: Full=Endo-1,4-beta-xylanase C; Short=Xylanase C; AltName: Full=1,4-beta-D-xylan xylanohydrolase C; Flags: Precursor gi|261371229|gb|ACX73974.1| Endo-1,4-beta-xylanase [Fibrobacter succinogenes subsp. succinogenes S85]
Contig23899	Alpha-amylase	1319	1344	XP_001462315	gi|145553281|ref|XP_001462315.1|	1e-120	450	46.6667	hypothetical protein [Paramecium tetraurelia strain d4-2] gi|124430154|emb|CAK94942.1| unnamed protein product [Paramecium tetraurelia]
Contig22533	Alpha-amylase	1325	1567	XP_640516	gi|66812674|ref|XP_640516.1|	9e-96	425	43.0588	hypothetical protein DDB_G0281547 [Dictyostelium discoideum AX4] gi|60468532|gb|EAL66535.1| hypothetical protein DDB_G0281547 [Dictyostelium discoideum AX4]
Contig2108	Alpha-amylase	1065	294	XP_002114911	gi|196010093|ref|XP_002114911.1|	5e-98	359	48.7465	hypothetical protein TRIADDRAFT_58902 [Trichoplax adhaerens] gi|190582294|gb|EDV22367.1| hypothetical protein TRIADDRAFT_58902 [Trichoplax adhaerens]
Contig30641	Alpha-amylase	1246	995	XP_001441176	gi|145510486|ref|XP_001441176.1|	1e-107	449	44.7661	hypothetical protein [Paramecium tetraurelia strain d4-2] gi|124408415|emb|CAK73779.1| unnamed protein product [Paramecium tetraurelia]
Contig28650	Alpha-amylase	1004	747	XP_001441508	gi|145511161|ref|XP_001441508.1|	5e-88	350	47.4286	hypothetical protein [Paramecium tetraurelia strain d4-2] gi|124408758|emb|CAK74111.1| unnamed protein product [Paramecium tetraurelia]
Contig22809	Alpha-amylase	1294	1251	XP_001462315	gi|145553281|ref|XP_001462315.1|	1e-112	443	45.1467	hypothetical protein [Paramecium tetraurelia strain d4-2] gi|124430154|emb|CAK94942.1| unnamed protein product [Paramecium tetraurelia]
NODE_11739_length_1341_cov_10.972408	Alpha-amylase	1385	4489	XP_001441508	gi|145511161|ref|XP_001441508.1|	1e-110	449	44.098	hypothetical protein [Paramecium tetraurelia strain d4-2] gi|124408758|emb|CAK74111.1| unnamed protein product [Paramecium tetraurelia]
Contig310	Alpha-amylase	1417	259	XP_001462315	gi|145553281|ref|XP_001462315.1|	1e-105	440	43.8636	hypothetical protein [Paramecium tetraurelia strain d4-2] gi|124430154|emb|CAK94942.1| unnamed protein product [Paramecium tetraurelia]
Contig6668	Alpha-amylase	1381	3445	XP_001462315	gi|145553281|ref|XP_001462315.1|	1e-106	438	43.379	hypothetical protein [Paramecium tetraurelia strain d4-2] gi|124430154|emb|CAK94942.1| unnamed protein product [Paramecium tetraurelia]
Contig5037	Alpha-amylase	1088	526	XP_001462315	gi|145553281|ref|XP_001462315.1|	1e-92	370	43.2432	hypothetical protein [Paramecium tetraurelia strain d4-2] gi|124430154|emb|CAK94942.1| unnamed protein product [Paramecium tetraurelia]
Contig21244	Alpha-amylase	1326	3086	XP_001462315	gi|145553281|ref|XP_001462315.1|	1e-111	455	43.7363	hypothetical protein [Paramecium tetraurelia strain d4-2] gi|124430154|emb|CAK94942.1| unnamed protein product [Paramecium tetraurelia]
Contig3803	Alpha-amylase	1382	1860	XP_001462315	gi|145553281|ref|XP_001462315.1|	1e-105	449	43.2071	hypothetical protein [Paramecium tetraurelia strain d4-2] gi|124430154|emb|CAK94942.1| unnamed protein product [Paramecium tetraurelia]	Possible Full Length Gene
Contig3478	Alpha-amylase	1799	2970	XP_001462315	gi|145553281|ref|XP_001462315.1|	1e-101	421	44.6556	hypothetical protein [Paramecium tetraurelia strain d4-2] gi|124430154|emb|CAK94942.1| unnamed protein product [Paramecium tetraurelia]
Contig29368	Alpha-amylase	746	2874	XP_001441176	gi|145510486|ref|XP_001441176.1|	1e-71	230	55.2174	hypothetical protein [Paramecium tetraurelia strain d4-2] gi|124408415|emb|CAK73779.1| unnamed protein product [Paramecium tetraurelia]
Contig22555	Alpha-amylase	889	357	ZP_05758482	gi|260172070|ref|ZP_05758482.1|	2e-59	303	43.2343	alpha amylase catalytic region [Bacteroides sp. D2]
Contig448	Alpha-amylase	625	108	XP_001441176	gi|145510486|ref|XP_001441176.1|	1e-69	212	56.6038	hypothetical protein [Paramecium tetraurelia strain d4-2] gi|124408415|emb|CAK73779.1| unnamed protein product [Paramecium tetraurelia]
Contig6348	Alpha-amylase	630	441	XP_001460601	gi|145549844|ref|XP_001460601.1|	1e-66	208	52.8846	hypothetical protein [Paramecium tetraurelia strain d4-2] gi|124428431|emb|CAK93204.1| unnamed protein product [Paramecium tetraurelia]
Contig30877	Alpha-amylase	705	1199	YP_001193561	gi|146298970|ref|YP_001193561.1|	1e-38	215	38.1395	alpha amylase, catalytic region [Flavobacterium johnsoniae UW101] gi|146153388|gb|ABQ04242.1| Candidate alpha glycosidase; Glycoside hydrolase family 13 [Flavobacterium johnsoniae UW101]
Contig6120	Alpha-amylase	1267	814	ACD93218	gi|288915565|gb|ACD93218.3|	1e-108	386	48.9637	alpha-amylase [Bacillus sp. KR-8104]
Contig30966	Alpha-amylase	549	469	XP_002114911	gi|196010093|ref|XP_002114911.1|	2e-56	182	52.1978	hypothetical protein TRIADDRAFT_58902 [Trichoplax adhaerens] gi|190582294|gb|EDV22367.1| hypothetical protein TRIADDRAFT_58902 [Trichoplax adhaerens]
Contig17090	Alpha-amylase	588	139	CAI59813	gi|60417372|emb|CAI59813.1|	6e-59	169	62.7219	alpha-glucosidase [Nyctotherus ovalis]
Contig7190	Alpha-amylase	1154	486	ACD93218	gi|288915565|gb|ACD93218.3|	1e-105	385	47.013	alpha-amylase [Bacillus sp. KR-8104]
Contig25421	Alpha-amylase	696	1511	ZP_05758482	gi|260172070|ref|ZP_05758482.1|	9e-40	235	40	alpha amylase catalytic region [Bacteroides sp. D2]
Contig21016	Alpha-amylase	520	132	XP_002114911	gi|196010093|ref|XP_002114911.1|	8e-45	151	53.6424	hypothetical protein TRIADDRAFT_58902 [Trichoplax adhaerens] gi|190582294|gb|EDV22367.1| hypothetical protein TRIADDRAFT_58902 [Trichoplax adhaerens]
Contig4922	Alpha-amylase	1483	734	XP_001584271	gi|154422518|ref|XP_001584271.1|	1e-153	500	53.6	Alpha amylase, catalytic domain containing protein [Trichomonas vaginalis G3] gi|121918517|gb|EAY23285.1| Alpha amylase, catalytic domain containing protein [Trichomonas vaginalis G3]
Contig24372	Alpha-amylase	1918	3528	CAL92192	gi|218411097|emb|CAL92192.1|	0	494	74.6964	amylase [Eudiplodinium maggii]
Contig4791	Alpha-amylase	763	1298	XP_640516	gi|66812674|ref|XP_640516.1|	1e-40	224	39.7321	hypothetical protein DDB_G0281547 [Dictyostelium discoideum AX4] gi|60468532|gb|EAL66535.1| hypothetical protein DDB_G0281547 [Dictyostelium discoideum AX4]
Contig22216	Alpha-amylase	1896	8564	CAL92192	gi|218411097|emb|CAL92192.1|	0	506	75.4941	amylase [Eudiplodinium maggii]	Possible Full Length Gene
Contig16777	Alpha-amylase	1958	1352	CAL92192	gi|218411097|emb|CAL92192.1|	0	496	75.2016	amylase [Eudiplodinium maggii]	Possible Full Length Gene
Contig2327	Alpha-amylase	1466	115	CAL92191	gi|218411095|emb|CAL92191.1|	0	419	86.3962	amylase [Eudiplodinium maggii]
Contig29562	Alpha-amylase	1523	2226	CAL92192	gi|218411097|emb|CAL92192.1|	0	500	76	amylase [Eudiplodinium maggii]
Contig21845	Alpha-amylase	1156	936	CAL92191	gi|218411095|emb|CAL92191.1|	1e-118	385	55.0649	amylase [Eudiplodinium maggii]
Contig2471	Alpha-amylase	1857	149	XP_001584271	gi|154422518|ref|XP_001584271.1|	1e-173	619	48.9499	Alpha amylase, catalytic domain containing protein [Trichomonas vaginalis G3] gi|121918517|gb|EAY23285.1| Alpha amylase, catalytic domain containing protein [Trichomonas vaginalis G3]
Contig19126	Alpha-amylase	1992	4174	CAL92192	gi|218411097|emb|CAL92192.1|	0	504	82.7381	amylase [Eudiplodinium maggii]	Possible Full Length Gene
Contig7354	Alpha-amylase	1112	756	CAL92192	gi|218411097|emb|CAL92192.1|	1e-160	371	71.4286	amylase [Eudiplodinium maggii]
Contig640	Alpha-amylase	883	1084	CAL92191	gi|218411095|emb|CAL92191.1|	1e-124	265	77.7358	amylase [Eudiplodinium maggii]
Contig17739	Alpha-amylase	745	311	CAL92191	gi|218411095|emb|CAL92191.1|	1e-112	247	76.5182	amylase [Eudiplodinium maggii]
Contig29090	Alpha-amylase	1979	1857	CAL92192	gi|218411097|emb|CAL92192.1|	0	506	69.5652	amylase [Eudiplodinium maggii]	Possible Full Length Gene
Contig8432	Alpha-amylase	601	204	XP_001462315	gi|145553281|ref|XP_001462315.1|	6e-33	198	39.3939	hypothetical protein [Paramecium tetraurelia strain d4-2] gi|124430154|emb|CAK94942.1| unnamed protein product [Paramecium tetraurelia]
Contig29102	Alpha-amylase	774	89	CAL92192	gi|218411097|emb|CAL92192.1|	1e-131	258	85.2713	amylase [Eudiplodinium maggii]
Contig24480	Alpha-amylase	653	287	XP_001298742	gi|123382892|ref|XP_001298742.1|	9e-73	223	60.9865	Alpha amylase, catalytic domain containing protein [Trichomonas vaginalis G3] gi|121879396|gb|EAX85812.1| Alpha amylase, catalytic domain containing protein [Trichomonas vaginalis G3]
Contig17242	Alpha-amylase	1023	2315	CAL92192	gi|218411097|emb|CAL92192.1|	1e-106	214	80.8411	amylase [Eudiplodinium maggii]
Contig376	Glyco_hydro_16	804	208	YP_003250162	gi|261416479|ref|YP_003250162.1|	8e-79	233	58.3691	Licheninase [Fibrobacter succinogenes subsp. succinogenes S85] gi|261372935|gb|ACX75680.1| Licheninase [Fibrobacter succinogenes subsp. succinogenes S85]	Possible Full Length Gene
Contig27493	Glyco_hydro_16	878	19963	YP_003250162	gi|261416479|ref|YP_003250162.1|	9e-74	233	57.0815	Licheninase [Fibrobacter succinogenes subsp. succinogenes S85] gi|261372935|gb|ACX75680.1| Licheninase [Fibrobacter succinogenes subsp. succinogenes S85]
Contig22042	Glyco_hydro_16	761	2340	YP_003250162	gi|261416479|ref|YP_003250162.1|	7e-84	233	61.3734	Licheninase [Fibrobacter succinogenes subsp. succinogenes S85] gi|261372935|gb|ACX75680.1| Licheninase [Fibrobacter succinogenes subsp. succinogenes S85]
Contig24068	Glyco_hydro_16	744	202	YP_003250162	gi|261416479|ref|YP_003250162.1|	3e-74	233	59.2275	Licheninase [Fibrobacter succinogenes subsp. succinogenes S85] gi|261372935|gb|ACX75680.1| Licheninase [Fibrobacter succinogenes subsp. succinogenes S85]
Contig12909	Glyco_hydro_16	802	240	YP_003250162	gi|261416479|ref|YP_003250162.1|	6e-55	178	57.8652	Licheninase [Fibrobacter succinogenes subsp. succinogenes S85] gi|261372935|gb|ACX75680.1| Licheninase [Fibrobacter succinogenes subsp. succinogenes S85]
Contig16779	Glyco_hydro_16	797	558	AAC60453	gi|452882|gb|AAC60453.1|	4e-50	255	42.3529	beta-1,3-glucanase [Bacillus circulans] gi|601878|dbj|BAA04469.1| beta-1,3-glucanase bglH [Bacillus circulans]
Contig4908	Glyco_hydro_16	808	295	ZP_05512236	gi|256773773|ref|ZP_05512236.1|	4e-85	233	63.0901	glycoside hydrolase family 16 [Streptomyces hygroscopicus ATCC 53653]
Contig30582	Glyco_hydro_18	1709	2452	ZP_02027367	gi|154484919|ref|ZP_02027367.1|	1e-140	546	47.4359	hypothetical protein EUBVEN_02637 [Eubacterium ventriosum ATCC 27560] gi|149733872|gb|EDM49991.1| hypothetical protein EUBVEN_02637 [Eubacterium ventriosum ATCC 27560]
Contig253	Glyco_hydro_18	1819	2051	ZP_02027367	gi|154484919|ref|ZP_02027367.1|	1e-158	561	52.4064	hypothetical protein EUBVEN_02637 [Eubacterium ventriosum ATCC 27560] gi|149733872|gb|EDM49991.1| hypothetical protein EUBVEN_02637 [Eubacterium ventriosum ATCC 27560]	Possible Full Length Gene
Contig385	Glyco_hydro_18	1246	74	ZP_02027367	gi|154484919|ref|ZP_02027367.1|	1e-134	421	58.4323	hypothetical protein EUBVEN_02637 [Eubacterium ventriosum ATCC 27560] gi|149733872|gb|EDM49991.1| hypothetical protein EUBVEN_02637 [Eubacterium ventriosum ATCC 27560]
Contig21608	Glyco_hydro_18	1598	3847	ZP_02027367	gi|154484919|ref|ZP_02027367.1|	1e-130	540	47.5926	hypothetical protein EUBVEN_02637 [Eubacterium ventriosum ATCC 27560] gi|149733872|gb|EDM49991.1| hypothetical protein EUBVEN_02637 [Eubacterium ventriosum ATCC 27560]
Contig21754	Glyco_hydro_18	1313	734	ZP_02027367	gi|154484919|ref|ZP_02027367.1|	1e-131	426	56.338	hypothetical protein EUBVEN_02637 [Eubacterium ventriosum ATCC 27560] gi|149733872|gb|EDM49991.1| hypothetical protein EUBVEN_02637 [Eubacterium ventriosum ATCC 27560]
Contig20742	Glyco_hydro_18	1217	565	ZP_02027367	gi|154484919|ref|ZP_02027367.1|	1e-110	406	50.2463	hypothetical protein EUBVEN_02637 [Eubacterium ventriosum ATCC 27560] gi|149733872|gb|EDM49991.1| hypothetical protein EUBVEN_02637 [Eubacterium ventriosum ATCC 27560]
Contig22956	Glyco_hydro_18	1236	722	ZP_04260281	gi|229131382|ref|ZP_04260281.1|	6e-44	302	35.4305	Chitinase C [Bacillus cereus BDRD-ST196] gi|228652073|gb|EEL08011.1| Chitinase C [Bacillus cereus BDRD-ST196]
Contig5831	Glyco_hydro_18	1008	371	CAC35202	gi|13508934|emb|CAC35202.1|	6e-43	292	37.6712	endochitinase [Amanita muscaria]
Contig7444	Glyco_hydro_18	1105	388	ZP_04850994	gi|253573651|ref|ZP_04850994.1|	1e-35	283	34.9823	chitinase A1 [Paenibacillus sp. oral taxon 786 str. D14] gi|251847179|gb|EES75184.1| chitinase A1 [Paenibacillus sp. oral taxon 786 str. D14]
Contig23448	Glyco_hydro_18	780	358	YP_001643260	gi|163938376|ref|YP_001643260.1|	6e-39	257	38.5214	glycoside hydrolase family protein [Bacillus weihenstephanensis KBAB4] gi|163860573|gb|ABY41632.1| glycoside hydrolase family 18 [Bacillus weihenstephanensis KBAB4]
Contig5897	Glyco_hydro_18	780	173	ZP_02027367	gi|154484919|ref|ZP_02027367.1|	1e-67	234	55.9829	hypothetical protein EUBVEN_02637 [Eubacterium ventriosum ATCC 27560] gi|149733872|gb|EDM49991.1| hypothetical protein EUBVEN_02637 [Eubacterium ventriosum ATCC 27560]
Contig13273	Glyco_hydro_18	1120	686	ZP_02027367	gi|154484919|ref|ZP_02027367.1|	4e-81	383	45.4308	hypothetical protein EUBVEN_02637 [Eubacterium ventriosum ATCC 27560] gi|149733872|gb|EDM49991.1| hypothetical protein EUBVEN_02637 [Eubacterium ventriosum ATCC 27560]
Contig3673	Glyco_hydro_18	642	176	YP_001643260	gi|163938376|ref|YP_001643260.1|	2e-30	212	39.1509	glycoside hydrolase family protein [Bacillus weihenstephanensis KBAB4] gi|163860573|gb|ABY41632.1| glycoside hydrolase family 18 [Bacillus weihenstephanensis KBAB4]
Contig2109	Glyco_hydro_18	981	1036	ZP_02027367	gi|154484919|ref|ZP_02027367.1|	1e-106	304	62.5	hypothetical protein EUBVEN_02637 [Eubacterium ventriosum ATCC 27560] gi|149733872|gb|EDM49991.1| hypothetical protein EUBVEN_02637 [Eubacterium ventriosum ATCC 27560]
Contig6553	SLT	638	981	AAB61345	gi|2198832|gb|AAB61345.1|	4e-05	78	37.1795	lysozyme [Anopheles darlingi]	Possible Full Length Gene
Contig1850	Phage_lysozyme	837	1065	XP_001840847	gi|169868552|ref|XP_001840847.1|	9e-25	233	34.3348	hypothetical protein CC1G_03076 [Coprinopsis cinerea okayama7#130] gi|116498005|gb|EAU80900.1| hypothetical protein CC1G_03076 [Coprinopsis cinerea okayama7#130]
Contig2228	Phage_lysozyme	965	556	ZP_04656141	gi|238912304|ref|ZP_04656141.1|	7e-17	147	35.3741	hypothetical protein SentesTe_14381 [Salmonella enterica subsp. enterica serovar Tennessee str. CDC07-0191]
Contig2496	Glyco_hydro_25	758	926	ZP_06472267	gi|289640042|ref|ZP_06472267.1|	4e-57	192	53.125	glycoside hydrolase family 25 [Ethanoligenens harbinense YUAN-3] gi|289518501|gb|EFD38839.1| glycoside hydrolase family 25 [Ethanoligenens harbinense YUAN-3]	Possible Full Length Gene
Contig29697	Glyco_hydro_25	626	423	ZP_06718232	gi|294640234|ref|ZP_06718232.1|	9e-56	198	51.5152	glycosyl hydrolase family 25 [Ruminococcus albus 8] gi|291504931|gb|EFF17569.1| glycosyl hydrolase family 25 [Ruminococcus albus 8]
Contig21944	Glyco_hydro_25	844	516	ZP_06472267	gi|289640042|ref|ZP_06472267.1|	2e-55	237	49.3671	glycoside hydrolase family 25 [Ethanoligenens harbinense YUAN-3] gi|289518501|gb|EFD38839.1| glycoside hydrolase family 25 [Ethanoligenens harbinense YUAN-3]
Contig22378	Glyco_hydro_25	1512	969	ZP_06144424	gi|268610697|ref|ZP_06144424.1|	2e-58	204	56.3725	Lyzozyme M1 (1,4-beta-N-acetylmuramidase) [Ruminococcus flavefaciens FD-1]
Contig1638	Glyco_hydro_25	628	10	ZP_06472267	gi|289640042|ref|ZP_06472267.1|	2e-39	193	44.5596	glycoside hydrolase family 25 [Ethanoligenens harbinense YUAN-3] gi|289518501|gb|EFD38839.1| glycoside hydrolase family 25 [Ethanoligenens harbinense YUAN-3]
Contig1351	Glyco_hydro_25	618	170	ZP_06472267	gi|289640042|ref|ZP_06472267.1|	2e-44	194	48.4536	glycoside hydrolase family 25 [Ethanoligenens harbinense YUAN-3] gi|289518501|gb|EFD38839.1| glycoside hydrolase family 25 [Ethanoligenens harbinense YUAN-3]
NODE_22897_length_576_cov_5.784722	Glyco_hydro_25	620	396	ZP_06472267	gi|289640042|ref|ZP_06472267.1|	9e-45	196	47.449	glycoside hydrolase family 25 [Ethanoligenens harbinense YUAN-3] gi|289518501|gb|EFD38839.1| glycoside hydrolase family 25 [Ethanoligenens harbinense YUAN-3]
Contig699	Glyco_hydro_25	1021	172	ZP_02092212	gi|160944986|ref|ZP_02092212.1|	4e-29	204	38.7255	hypothetical protein FAEPRAM212_02501 [Faecalibacterium prausnitzii M21/2] gi|158442717|gb|EDP19722.1| hypothetical protein FAEPRAM212_02501 [Faecalibacterium prausnitzii M21/2]
Contig5156	Glyco_hydro_25	627	243	ZP_06472267	gi|289640042|ref|ZP_06472267.1|	1e-36	189	43.9153	glycoside hydrolase family 25 [Ethanoligenens harbinense YUAN-3] gi|289518501|gb|EFD38839.1| glycoside hydrolase family 25 [Ethanoligenens harbinense YUAN-3]
Contig24106	Glyco_hydro_25	646	273	ZP_06472267	gi|289640042|ref|ZP_06472267.1|	1e-47	203	48.7685	glycoside hydrolase family 25 [Ethanoligenens harbinense YUAN-3] gi|289518501|gb|EFD38839.1| glycoside hydrolase family 25 [Ethanoligenens harbinense YUAN-3]
Contig22298	Glyco_hydro_25	699	545	ZP_06472267	gi|289640042|ref|ZP_06472267.1|	1e-46	203	47.2906	glycoside hydrolase family 25 [Ethanoligenens harbinense YUAN-3] gi|289518501|gb|EFD38839.1| glycoside hydrolase family 25 [Ethanoligenens harbinense YUAN-3]
Contig3961	Glyco_hydro_25	1118	447	ZP_03463625	gi|218134821|ref|ZP_03463625.1|	4e-25	203	39.4089	hypothetical protein BACPEC_02724 [Bacteroides pectinophilus ATCC 43243] gi|217990206|gb|EEC56217.1| hypothetical protein BACPEC_02724 [Bacteroides pectinophilus ATCC 43243]	Possible Full Length Gene
Contig4078	Glyco_hydro_25	628	291	ZP_06142561	gi|268608834|ref|ZP_06142561.1|	2e-36	200	41.5	Lyzozyme M1 (1,4-beta-N-acetylmuramidase) [Ruminococcus flavefaciens FD-1]
Contig27175	Glyco_hydro_25	661	1598	ZP_06472267	gi|289640042|ref|ZP_06472267.1|	3e-39	191	45.0262	glycoside hydrolase family 25 [Ethanoligenens harbinense YUAN-3] gi|289518501|gb|EFD38839.1| glycoside hydrolase family 25 [Ethanoligenens harbinense YUAN-3]
Contig4426	Glyco_hydro_25	889	735	XP_001749813	gi|167536282|ref|XP_001749813.1|	3e-49	201	43.2836	hypothetical protein [Monosiga brevicollis MX1] gi|163771740|gb|EDQ85402.1| predicted protein [Monosiga brevicollis MX1]	Possible Full Length Gene
Contig12360	Glyco_hydro_25	658	469	XP_001749813	gi|167536282|ref|XP_001749813.1|	2e-46	193	45.0777	hypothetical protein [Monosiga brevicollis MX1] gi|163771740|gb|EDQ85402.1| predicted protein [Monosiga brevicollis MX1]
Contig31052	Glyco_hydro_26	1689	2993	ZP_06144005	gi|268610278|ref|ZP_06144005.1|	1e-156	493	55.7809	mannan endo-1,4-beta-mannosidase [Ruminococcus flavefaciens FD-1]
Contig23792	Glyco_hydro_26	895	1346	YP_001559233	gi|160880265|ref|YP_001559233.1|	1e-106	297	60.2694	mannan endo-1,4-beta-mannosidase [Clostridium phytofermentans ISDg] gi|160428931|gb|ABX42494.1| Mannan endo-1,4-beta-mannosidase, Cellulose 1,4-beta-cellobiosidase [Clostridium phytofermentans ISDg]
Contig1939	Glyco_hydro_26	1054	44	ADE83298	gi|294473909|gb|ADE83298.1|	1e-131	333	64.2643	carbohydrate esterase, family 7/glycosyl hydrolase, family 26 [Prevotella ruminicola 23]
Contig29593	Glyco_hydro_26	511	4477	ZP_06144005	gi|268610278|ref|ZP_06144005.1|	7e-59	174	60.9195	mannan endo-1,4-beta-mannosidase [Ruminococcus flavefaciens FD-1]
Contig1519	Melibiase	1066	68	XP_002513158	gi|255544191|ref|XP_002513158.1|	1e-122	355	58.0282	alpha-galactosidase/alpha-n-acetylgalactosaminidase, putative [Ricinus communis] gi|223548169|gb|EEF49661.1| alpha-galactosidase/alpha-n-acetylgalactosaminidase, putative [Ricinus communis]
Contig31797	Melibiase	1026	509	XP_001014570	gi|118362944|ref|XP_001014570.1|	1e-104	298	59.396	alpha-galactosidase, putative [Tetrahymena thermophila] gi|89296464|gb|EAR94452.1| alpha-galactosidase, putative [Tetrahymena thermophila SB210]
Contig19135	Melibiase	619	274	AAA73964	gi|927577|gb|AAA73964.1|	3e-75	207	61.3527	alpha-galactosidase [Phaseolus vulgaris]
Contig4109	Melibiase	686	466	XP_002325481	gi|224144974|ref|XP_002325481.1|	2e-81	228	61.4035	predicted protein [Populus trichocarpa] gi|222862356|gb|EEE99862.1| predicted protein [Populus trichocarpa]
Contig21614	Glyco_hydro_30	1217	4832	YP_001039401	gi|125975491|ref|YP_001039401.1|	1e-123	392	55.8673	carbohydrate-binding family 6 protein [Clostridium thermocellum ATCC 27405] gi|256004221|ref|ZP_05429204.1| Carbohydrate binding family 6 [Clostridium thermocellum DSM 2360] gi|281419476|ref|ZP_06250490.1| Carbohydrate binding family 6 [Clostridium thermocellum JW20] gi|125715716|gb|ABN54208.1| Carbohydrate binding family 6 [Clostridium thermocellum ATCC 27405] gi|255991811|gb|EEU01910.1| Carbohy…
Contig28893	Glyco_hydro_30	1167	1561	CBL17903	gi|291544794|emb|CBL17903.1|	1e-120	366	59.5628	O-Glycosyl hydrolase [Ruminococcus sp. 18P13]
Contig29246	Glyco_hydro_30	1282	2110	CBL17903	gi|291544794|emb|CBL17903.1|	1e-127	388	58.2474	O-Glycosyl hydrolase [Ruminococcus sp. 18P13]
Contig23726	Glyco_hydro_31	815	422	ZP_03009674	gi|189460889|ref|ZP_03009674.1|	1e-104	267	64.794	hypothetical protein BACCOP_01536 [Bacteroides coprocola DSM 17136] gi|189432463|gb|EDV01448.1| hypothetical protein BACCOP_01536 [Bacteroides coprocola DSM 17136]
Contig1948	Glyco_hydro_31	681	286	ZP_03852821	gi|227369311|ref|ZP_03852821.1|	2e-51	240	42.0833	alpha-glycosidase [Chryseobacterium gleum ATCC 35910] gi|227107742|gb|EEI42742.1| alpha-glycosidase [Chryseobacterium gleum ATCC 35910]
Contig4038	Glyco_hydro_31	975	464	ZP_02065660	gi|160884657|ref|ZP_02065660.1|	1e-121	307	62.5407	hypothetical protein BACOVA_02646 [Bacteroides ovatus ATCC 8483] gi|156109692|gb|EDO11437.1| hypothetical protein BACOVA_02646 [Bacteroides ovatus ATCC 8483]
Contig21780	Glyco_hydro_31	635	347	XP_002676411	gi|290987401|ref|XP_002676411.1|	1e-28	209	37.3206	glycoside hydrolase [Naegleria gruberi] gi|284090013|gb|EFC43667.1| glycoside hydrolase [Naegleria gruberi]
Contig12512	Glyco_hydro_32N	563	185	ZP_03644168	gi|224025802|ref|ZP_03644168.1|	3e-30	108	58.3333	hypothetical protein BACCOPRO_02544 [Bacteroides coprophilus DSM 18228] gi|224019038|gb|EEF77036.1| hypothetical protein BACCOPRO_02544 [Bacteroides coprophilus DSM 18228]
Contig16703	Glyco_hydro_32N	643	175	YP_003180274	gi|257785057|ref|YP_003180274.1|	1e-93	214	72.4299	LPXTG-motif cell wall anchor domain protein [Atopobium parvulum DSM 20469] gi|257473564|gb|ACV51683.1| LPXTG-motif cell wall anchor domain protein [Atopobium parvulum DSM 20469]
Contig1404	Glyco_hydro_32N	610	518	ZP_06255644	gi|281424731|ref|ZP_06255644.1|	6e-38	157	49.6815	glycoside Hydrolase Family 32 [Prevotella oris F0302] gi|281401101|gb|EFB31932.1| glycoside Hydrolase Family 32 [Prevotella oris F0302]
Contig29808	Glyco_hydro_43	972	1181	ZP_03013720	gi|189464935|ref|ZP_03013720.1|	9e-91	307	55.3746	hypothetical protein BACINT_01279 [Bacteroides intestinalis DSM 17393] gi|189437209|gb|EDV06194.1| hypothetical protein BACINT_01279 [Bacteroides intestinalis DSM 17393]
Contig29797	Glyco_hydro_43	993	2602	ZP_03013720	gi|189464935|ref|ZP_03013720.1|	7e-89	307	52.7687	hypothetical protein BACINT_01279 [Bacteroides intestinalis DSM 17393] gi|189437209|gb|EDV06194.1| hypothetical protein BACINT_01279 [Bacteroides intestinalis DSM 17393]
Contig4855	Glyco_hydro_43	1011	334	YP_001038591	gi|125974681|ref|YP_001038591.1|	3e-92	292	55.4795	carbohydrate-binding family 6 protein [Clostridium thermocellum ATCC 27405] gi|256004120|ref|ZP_05429104.1| Carbohydrate binding family 6 [Clostridium thermocellum DSM 2360] gi|281418847|ref|ZP_06249866.1| glycoside hydrolase family 43 [Clostridium thermocellum JW20] gi|125714906|gb|ABN53398.1| Carbohydrate binding family 6 [Clostridium thermocellum ATCC 27405] gi|255991868|gb|EEU01966.1| Carbohy…
Contig2691	Glyco_hydro_43	1633	677	ZP_06141916	gi|268608189|ref|ZP_06141916.1|	0	517	66.1509	glycoside hydrolase family 43 [Ruminococcus flavefaciens FD-1]
Contig10710	Glyco_hydro_43	687	506	YP_001038591	gi|125974681|ref|YP_001038591.1|	1e-79	219	66.21	carbohydrate-binding family 6 protein [Clostridium thermocellum ATCC 27405] gi|256004120|ref|ZP_05429104.1| Carbohydrate binding family 6 [Clostridium thermocellum DSM 2360] gi|281418847|ref|ZP_06249866.1| glycoside hydrolase family 43 [Clostridium thermocellum JW20] gi|125714906|gb|ABN53398.1| Carbohydrate binding family 6 [Clostridium thermocellum ATCC 27405] gi|255991868|gb|EEU01966.1| Carbohy…
Contig1312	Glyco_hydro_43	565	42	ZP_02065668	gi|160884665|ref|ZP_02065668.1|	1e-64	194	57.732	hypothetical protein BACOVA_02654 [Bacteroides ovatus ATCC 8483] gi|156109700|gb|EDO11445.1| hypothetical protein BACOVA_02654 [Bacteroides ovatus ATCC 8483]
Contig31679	Glyco_hydro_43	1635	2419	ACZ98594	gi|280977753|gb|ACZ98594.1|	1e-122	493	46.6531	endo-1,4-beta-xylanase [Cellulosilyticum ruminicola]
Contig8161	Glyco_hydro_43	1227	533	CBL17231	gi|291544122|emb|CBL17231.1|	1e-176	396	71.7172	Beta-xylosidase [Ruminococcus sp. 18P13]
Contig27001	Glyco_hydro_43	1127	10074	YP_001981807	gi|192360510|ref|YP_001981807.1|	1e-115	311	60.1286	beta-xylosidase/alpha-L-arabinfuranosidase, putative, gly43F [Cellvibrio japonicus Ueda107] gi|190686675|gb|ACE84353.1| beta-xylosidase/alpha-L-arabinfuranosidase, putative, gly43F [Cellvibrio japonicus Ueda107]	Possible Full Length Gene
Contig4795	Glyco_hydro_43	600	299	ADE82665	gi|294473276|gb|ADE82665.1|	5e-74	202	67.8218	glycosyl hydrolase, family 43 [Prevotella ruminicola 23]
Contig22716	Glyco_hydro_43	686	518	ACZ98594	gi|280977753|gb|ACZ98594.1|	7e-85	223	67.713	endo-1,4-beta-xylanase [Cellulosilyticum ruminicola]
Contig29325	Glyco_hydro_43	1409	12451	YP_001981807	gi|192360510|ref|YP_001981807.1|	1e-113	315	59.0476	beta-xylosidase/alpha-L-arabinfuranosidase, putative, gly43F [Cellvibrio japonicus Ueda107] gi|190686675|gb|ACE84353.1| beta-xylosidase/alpha-L-arabinfuranosidase, putative, gly43F [Cellvibrio japonicus Ueda107]
Contig21412	Glyco_hydro_43	760	389	CBK75020	gi|291519799|emb|CBK75020.1|	4e-69	230	57.3913	Cellobiohydrolase A (1,4-beta-cellobiosidase A) [Butyrivibrio fibrisolvens 16/4]
Contig22944	Glyco_hydro_43	713	323	YP_001981807	gi|192360510|ref|YP_001981807.1|	6e-84	237	56.962	beta-xylosidase/alpha-L-arabinfuranosidase, putative, gly43F [Cellvibrio japonicus Ueda107] gi|190686675|gb|ACE84353.1| beta-xylosidase/alpha-L-arabinfuranosidase, putative, gly43F [Cellvibrio japonicus Ueda107]
Contig30609	Glyco_hydro_43	574	3277	YP_001981807	gi|192360510|ref|YP_001981807.1|	1e-64	188	56.9149	beta-xylosidase/alpha-L-arabinfuranosidase, putative, gly43F [Cellvibrio japonicus Ueda107] gi|190686675|gb|ACE84353.1| beta-xylosidase/alpha-L-arabinfuranosidase, putative, gly43F [Cellvibrio japonicus Ueda107]
Contig24702	Glyco_hydro_43	824	352	YP_001981807	gi|192360510|ref|YP_001981807.1|	2e-95	274	55.4745	beta-xylosidase/alpha-L-arabinfuranosidase, putative, gly43F [Cellvibrio japonicus Ueda107] gi|190686675|gb|ACE84353.1| beta-xylosidase/alpha-L-arabinfuranosidase, putative, gly43F [Cellvibrio japonicus Ueda107]
Contig21677	Glyco_hydro_43	1649	989	ADE83588	gi|294474199|gb|ADE83588.1|	3e-69	520	36.3462	glycosyl hydrolase, family 43 [Prevotella ruminicola 23]
Contig13452	Glyco_hydro_43	668	495	CBK75020	gi|291519799|emb|CBK75020.1|	1e-71	184	66.8478	Cellobiohydrolase A (1,4-beta-cellobiosidase A) [Butyrivibrio fibrisolvens 16/4]
Contig988	Glyco_hydro_43	1584	417	ADE83588	gi|294474199|gb|ADE83588.1|	3e-75	523	36.7113	glycosyl hydrolase, family 43 [Prevotella ruminicola 23]
Contig29906	Glyco_hydro_43	1383	877	ADE83588	gi|294474199|gb|ADE83588.1|	4e-68	516	35.6589	glycosyl hydrolase, family 43 [Prevotella ruminicola 23]
Contig13831	Glyco_hydro_43	1430	690	ADE83588	gi|294474199|gb|ADE83588.1|	2e-69	363	42.6997	glycosyl hydrolase, family 43 [Prevotella ruminicola 23]
Contig28788	Glyco_hydro_43	791	458	ACZ98594	gi|280977753|gb|ACZ98594.1|	7e-64	241	53.112	endo-1,4-beta-xylanase [Cellulosilyticum ruminicola]
Contig13688	Glyco_hydro_43	763	199	ACZ98594	gi|280977753|gb|ACZ98594.1|	1e-80	258	57.7519	endo-1,4-beta-xylanase [Cellulosilyticum ruminicola]
Contig202	Glyco_hydro_43	980	43	CBK73885	gi|291518664|emb|CBK73885.1|	1e-126	337	64.3917	Beta-xylosidase [Butyrivibrio fibrisolvens 16/4]
Contig23129	Glyco_hydro_43	572	603	CBL17682	gi|291544573|emb|CBL17682.1|	2e-52	170	60.5882	Beta-1,4-xylanase [Ruminococcus sp. 18P13]
Contig3262	Glyco_hydro_43	1176	631	ZP_05921816	gi|261207127|ref|ZP_05921816.1|	9e-92	388	48.4536	predicted protein [Enterococcus faecium TC 6] gi|289565250|ref|ZP_06445701.1| predicted protein [Enterococcus faecium D344SRF] gi|294615113|ref|ZP_06694999.1| glycoside hydrolase, family 43 [Enterococcus faecium E1636] gi|260078755|gb|EEW66457.1| predicted protein [Enterococcus faecium TC 6] gi|289162906|gb|EFD10755.1| predicted protein [Enterococcus faecium D344SRF] gi|291592055|gb|EFF23678.1| g…
Contig869	Glyco_hydro_43	1222	317	CBK73885	gi|291518664|emb|CBK73885.1|	1e-140	392	62.5	Beta-xylosidase [Butyrivibrio fibrisolvens 16/4]	Possible Full Length Gene
Contig25381	Glyco_hydro_43	518	178	ACZ98594	gi|280977753|gb|ACZ98594.1|	7e-43	146	58.2192	endo-1,4-beta-xylanase [Cellulosilyticum ruminicola]
Contig26483	Glyco_hydro_43	695	353	CBK73780	gi|291518559|emb|CBK73780.1|	1e-105	221	80.543	Predicted beta-xylosidase [Butyrivibrio fibrisolvens 16/4]
Contig11742	Glyco_hydro_43	507	159	ZP_06142338	gi|268608611|ref|ZP_06142338.1|	7e-63	168	69.0476	Alpha-N-arabinofuranosidase [Ruminococcus flavefaciens FD-1]
Contig14307	Glyco_hydro_43	640	166	ZP_05591660	gi|257413461|ref|ZP_05591660.1|	3e-70	173	68.7861	xylosidase/arabinosidase [Roseburia intestinalis L1-82] gi|257203448|gb|EEV01733.1| xylosidase/arabinosidase [Roseburia intestinalis L1-82]
Contig4054	Glyco_hydro_43	1207	538	ZP_04743177	gi|240144576|ref|ZP_04743177.1|	1e-155	189	71.9577	xylosidase/arabinosidase [Roseburia intestinalis L1-82] gi|257203391|gb|EEV01676.1| xylosidase/arabinosidase [Roseburia intestinalis L1-82]
Contig6586	Glyco_hydro_43	783	409	CBL17103	gi|291543994|emb|CBL17103.1|	1e-109	260	69.2308	Glycosyl hydrolases family 43./Dockerin type I repeat. [Ruminococcus sp. 18P13]
Contig1414	Glyco_hydro_43	1051	455	ZP_05921816	gi|261207127|ref|ZP_05921816.1|	7e-98	348	52.2989	predicted protein [Enterococcus faecium TC 6] gi|289565250|ref|ZP_06445701.1| predicted protein [Enterococcus faecium D344SRF] gi|294615113|ref|ZP_06694999.1| glycoside hydrolase, family 43 [Enterococcus faecium E1636] gi|260078755|gb|EEW66457.1| predicted protein [Enterococcus faecium TC 6] gi|289162906|gb|EFD10755.1| predicted protein [Enterococcus faecium D344SRF] gi|291592055|gb|EFF23678.1| g…
Contig6617	Glyco_hydro_43	1763	846	YP_003486881	gi|290955699|ref|YP_003486881.1|	6e-51	307	38.4365	putative hydrolase [Streptomyces scabiei 87.22] gi|260645225|emb|CBG68311.1| putative secreted hydrolase [Streptomyces scabiei 87.22]
Contig28666	Glyco_hydro_45	1199	1728	BAC53956	gi|27530542|dbj|BAC53956.1|	2e-74	200	62	endo-beta-1,4-D-glucanase [Rhizopus oryzae]
NODE_15203_length_752_cov_3.756649	Glyco_hydro_45	788	280	BAC53956	gi|27530542|dbj|BAC53956.1|	7e-80	205	63.9024	endo-beta-1,4-D-glucanase [Rhizopus oryzae]
Contig5478	Glyco_hydro_45	651	173	CAB92325	gi|8052314|emb|CAB92325.1|	1e-76	220	60	endoglucanase 45A [Piromyces equi]
Contig31867	Glyco_hydro_45	561	341	BAC53956	gi|27530542|dbj|BAC53956.1|	3e-66	190	58.9474	endo-beta-1,4-D-glucanase [Rhizopus oryzae]
Contig29608	Glyco_hydro_45	1062	513	ABU49185	gi|158138919|gb|ABU49185.2|	4e-55	152	61.1842	endoglucanase [Syncephalastrum racemosum]
NODE_50541_length_652_cov_1.337423	Glyco_hydro_45	688	141	BAC53987	gi|27530615|dbj|BAC53987.1|	7e-42	109	66.055	endo-glucanase RCE2 [Rhizopus oryzae]
Contig22615	Glyco_hydro_45	775	530	YP_003249506	gi|261415823|ref|YP_003249506.1|	5e-67	229	56.7686	Cellulase [Fibrobacter succinogenes subsp. succinogenes S85] gi|261372279|gb|ACX75024.1| Cellulase [Fibrobacter succinogenes subsp. succinogenes S85]	Possible Full Length Gene
Contig16557	Glyco_hydro_45	577	247	BAA98045	gi|8926983|dbj|BAA98045.1|	1e-36	127	58.2677	family 45 cellulase homologue [Reticulitermes speratus hindgut protist 130484]
NODE_9170_length_673_cov_10.176820	Glyco_hydro_45	717	1764	YP_003249506	gi|261415823|ref|YP_003249506.1|	1e-76	232	62.069	Cellulase [Fibrobacter succinogenes subsp. succinogenes S85] gi|261372279|gb|ACX75024.1| Cellulase [Fibrobacter succinogenes subsp. succinogenes S85]
Contig28909	Glyco_hydro_45	713	1341	YP_003249506	gi|261415823|ref|YP_003249506.1|	1e-69	225	57.7778	Cellulase [Fibrobacter succinogenes subsp. succinogenes S85] gi|261372279|gb|ACX75024.1| Cellulase [Fibrobacter succinogenes subsp. succinogenes S85]
Contig30798	Glyco_hydro_45	523	10896	YP_003249506	gi|261415823|ref|YP_003249506.1|	3e-48	151	63.5762	Cellulase [Fibrobacter succinogenes subsp. succinogenes S85] gi|261372279|gb|ACX75024.1| Cellulase [Fibrobacter succinogenes subsp. succinogenes S85]
Contig28966	Glyco_hydro_45	784	1076	YP_003249506	gi|261415823|ref|YP_003249506.1|	6e-66	231	57.1429	Cellulase [Fibrobacter succinogenes subsp. succinogenes S85] gi|261372279|gb|ACX75024.1| Cellulase [Fibrobacter succinogenes subsp. succinogenes S85]
Contig29058	Glyco_hydro_45	765	2269	YP_003249505	gi|261415822|ref|YP_003249505.1|	3e-60	232	50.431	Cellulase [Fibrobacter succinogenes subsp. succinogenes S85] gi|261372278|gb|ACX75023.1| Cellulase [Fibrobacter succinogenes subsp. succinogenes S85]
Contig914	Glyco_hydro_45	719	100	YP_003249506	gi|261415823|ref|YP_003249506.1|	2e-67	236	57.2034	Cellulase [Fibrobacter succinogenes subsp. succinogenes S85] gi|261372279|gb|ACX75024.1| Cellulase [Fibrobacter succinogenes subsp. succinogenes S85]
Contig21206	Glyco_hydro_45	925	15508	YP_003249505	gi|261415822|ref|YP_003249505.1|	1e-68	248	52.4194	Cellulase [Fibrobacter succinogenes subsp. succinogenes S85] gi|261372278|gb|ACX75023.1| Cellulase [Fibrobacter succinogenes subsp. succinogenes S85]	Possible Full Length Gene
Contig21772	Glyco_hydro_45	836	607	YP_003249505	gi|261415822|ref|YP_003249505.1|	6e-64	249	49.7992	Cellulase [Fibrobacter succinogenes subsp. succinogenes S85] gi|261372278|gb|ACX75023.1| Cellulase [Fibrobacter succinogenes subsp. succinogenes S85]
Contig24962	Glyco_hydro_45	830	8742	YP_003249505	gi|261415822|ref|YP_003249505.1|	1e-62	247	50.2024	Cellulase [Fibrobacter succinogenes subsp. succinogenes S85] gi|261372278|gb|ACX75023.1| Cellulase [Fibrobacter succinogenes subsp. succinogenes S85]
Contig916	Glyco_hydro_45	782	48	YP_003249505	gi|261415822|ref|YP_003249505.1|	2e-58	242	47.1074	Cellulase [Fibrobacter succinogenes subsp. succinogenes S85] gi|261372278|gb|ACX75023.1| Cellulase [Fibrobacter succinogenes subsp. succinogenes S85]
Contig28726	Glyco_hydro_45	711	1452	YP_003249506	gi|261415823|ref|YP_003249506.1|	6e-48	182	53.8462	Cellulase [Fibrobacter succinogenes subsp. succinogenes S85] gi|261372279|gb|ACX75024.1| Cellulase [Fibrobacter succinogenes subsp. succinogenes S85]
Contig1946	Glyco_hydro_45	546	240	YP_003249506	gi|261415823|ref|YP_003249506.1|	4e-37	132	56.8182	Cellulase [Fibrobacter succinogenes subsp. succinogenes S85] gi|261372279|gb|ACX75024.1| Cellulase [Fibrobacter succinogenes subsp. succinogenes S85]
Contig22616	Glyco_hydro_45	840	492	YP_003249505	gi|261415822|ref|YP_003249505.1|	1e-44	246	41.0569	Cellulase [Fibrobacter succinogenes subsp. succinogenes S85] gi|261372278|gb|ACX75023.1| Cellulase [Fibrobacter succinogenes subsp. succinogenes S85]
Contig21346	Glyco_hydro_45	725	5791	YP_003249506	gi|261415823|ref|YP_003249506.1|	7e-46	200	51.5	Cellulase [Fibrobacter succinogenes subsp. succinogenes S85] gi|261372279|gb|ACX75024.1| Cellulase [Fibrobacter succinogenes subsp. succinogenes S85]
Contig764	Glyco_hydro_45	630	188	YP_003249505	gi|261415822|ref|YP_003249505.1|	1e-54	116	52.5862	Cellulase [Fibrobacter succinogenes subsp. succinogenes S85] gi|261372278|gb|ACX75023.1| Cellulase [Fibrobacter succinogenes subsp. succinogenes S85]
Contig30005	Glyco_hydro_48	1203	11562	AAN76734	gi|25990955|gb|AAN76734.1|AF449412_1	0	372	83.0645	cellulase Cel48A precursor [Piromyces sp. E2]
Contig753	Glyco_hydro_48	1134	225	AAN76735	gi|25990957|gb|AAN76735.1|AF449413_1	0	374	81.8182	cellulase Cel48A precursor [Piromyces equi]
Contig28684	Glyco_hydro_48	898	33408	AAN76735	gi|25990957|gb|AAN76735.1|AF449413_1	1e-154	302	81.1258	cellulase Cel48A precursor [Piromyces equi]
Contig2716	Glyco_hydro_48	773	418	AAN76734	gi|25990955|gb|AAN76734.1|AF449412_1	1e-120	229	86.0262	cellulase Cel48A precursor [Piromyces sp. E2]
Contig213	Glyco_hydro_48	671	7160	AAN76734	gi|25990955|gb|AAN76734.1|AF449412_1	2e-98	214	76.1682	cellulase Cel48A precursor [Piromyces sp. E2]	Possible Full Length Gene
Contig29348	Glyco_hydro_48	550	4168	AAN76734	gi|25990955|gb|AAN76734.1|AF449412_1	2e-75	169	78.1065	cellulase Cel48A precursor [Piromyces sp. E2]
Contig28870	Glyco_hydro_48	652	396	AAN76735	gi|25990957|gb|AAN76735.1|AF449413_1	2e-75	190	68.9474	cellulase Cel48A precursor [Piromyces equi]
Contig30900	Glyco_hydro_48	586	3032	AAN76734	gi|25990955|gb|AAN76734.1|AF449412_1	3e-73	168	76.7857	cellulase Cel48A precursor [Piromyces sp. E2]
Contig31226	Glyco_hydro_48	549	436	AAN76734	gi|25990955|gb|AAN76734.1|AF449412_1	2e-80	182	74.1758	cellulase Cel48A precursor [Piromyces sp. E2]
Contig264	Glyco_hydro_48	559	7121	AAN76734	gi|25990955|gb|AAN76734.1|AF449412_1	3e-64	124	81.4516	cellulase Cel48A precursor [Piromyces sp. E2]	Possible Full Length Gene
Contig28942	Glyco_hydro_67M	1745	2054	YP_003096236	gi|255535865|ref|YP_003096236.1|	1e-179	533	57.0356	Alpha-glucuronidase [Flavobacteriaceae bacterium 3519-10] gi|255342061|gb|ACU08174.1| Alpha-glucuronidase [Flavobacteriaceae bacterium 3519-10]
Contig9529	Glucosaminidase	831	250	CBK90584	gi|291524997|emb|CBK90584.1|	6e-37	131	61.8321	Muramidase (flagellum-specific) [Eubacterium rectale A1-86 (DSM 17629)]
Contig3078	Glucosaminidase	601	13803	CBK90584	gi|291524997|emb|CBK90584.1|	1e-26	80	72.5	Muramidase (flagellum-specific) [Eubacterium rectale A1-86 (DSM 17629)]
Contig21748	Glyco_hydro_76	1093	2902	ZP_03632062	gi|223940201|ref|ZP_03632062.1|	9e-53	312	39.7436	glycoside hydrolase family 76 [bacterium Ellin514] gi|223891146|gb|EEF57646.1| glycoside hydrolase family 76 [bacterium Ellin514]
Contig1443	Glyco_hydro_77	1591	2031	ZP_05900431	gi|260889168|ref|ZP_05900431.1|	1e-159	495	53.1313	4-alpha-glucanotransferase [Leptotrichia hofstadii F0254] gi|260861228|gb|EEX75728.1| 4-alpha-glucanotransferase [Leptotrichia hofstadii F0254]
Contig30043	Glyco_hydro_77	1574	6379	ZP_05900431	gi|260889168|ref|ZP_05900431.1|	1e-158	495	52.7273	4-alpha-glucanotransferase [Leptotrichia hofstadii F0254] gi|260861228|gb|EEX75728.1| 4-alpha-glucanotransferase [Leptotrichia hofstadii F0254]	Possible Full Length Gene
Contig21437	Glyco_hydro_77	1010	662	ZP_04862075	gi|253681277|ref|ZP_04862075.1|	1e-103	329	55.0152	4-alpha-glucanotransferase [Clostridium botulinum D str. 1873] gi|253562515|gb|EES91966.1| 4-alpha-glucanotransferase [Clostridium botulinum D str. 1873]
Contig21520	Glyco_hydro_77	1129	1200	ZP_04862075	gi|253681277|ref|ZP_04862075.1|	3e-91	352	47.1591	4-alpha-glucanotransferase [Clostridium botulinum D str. 1873] gi|253562515|gb|EES91966.1| 4-alpha-glucanotransferase [Clostridium botulinum D str. 1873]
Contig23542	Glyco_hydro_77	919	376	ZP_02621623	gi|168186988|ref|ZP_02621623.1|	2e-93	308	53.8961	4-alpha-glucanotransferase [Clostridium botulinum C str. Eklund] gi|169295028|gb|EDS77161.1| 4-alpha-glucanotransferase [Clostridium botulinum C str. Eklund]
Contig30017	Glyco_hydro_77	978	955	CBL39922	gi|291561123|emb|CBL39922.1|	1e-89	316	49.6835	4-alpha-glucanotransferase [Clostridiales sp. SS3/4]
Contig22344	Glyco_hydro_77	907	620	ZP_04862075	gi|253681277|ref|ZP_04862075.1|	3e-92	289	56.0554	4-alpha-glucanotransferase [Clostridium botulinum D str. 1873] gi|253562515|gb|EES91966.1| 4-alpha-glucanotransferase [Clostridium botulinum D str. 1873]
Contig9224	Glyco_hydro_77	595	334	ZP_03706825	gi|225017633|ref|ZP_03706825.1|	2e-52	170	57.0588	hypothetical protein CLOSTMETH_01562 [Clostridium methylpentosum DSM 5476] gi|224949598|gb|EEG30807.1| hypothetical protein CLOSTMETH_01562 [Clostridium methylpentosum DSM 5476]
Contig2949	NAGidase	1209	1199	ZP_05403793	gi|260881178|ref|ZP_05403793.2|	8e-93	380	46.8421	O-GlcNAcase NagJ [Mitsuokella multacida DSM 20544] gi|260849716|gb|EEX69723.1| O-GlcNAcase NagJ [Mitsuokella multacida DSM 20544]
Contig5988	Glyco_hydro_88	620	285	YP_001197274	gi|146302683|ref|YP_001197274.1|	1e-61	206	53.3981	N-acylglucosamine 2-epimerase [Flavobacterium johnsoniae UW101] gi|146157101|gb|ABQ07955.1| N-acylglucosamine 2-epimerase [Flavobacterium johnsoniae UW101]
Contig8574	NAGLU	1069	579	XP_001638539	gi|156399499|ref|XP_001638539.1|	1e-103	333	51.3514	predicted protein [Nematostella vectensis] gi|156225660|gb|EDO46476.1| predicted protein [Nematostella vectensis]
Contig2412	NAGLU	788	178	XP_001638539	gi|156399499|ref|XP_001638539.1|	3e-66	251	47.8088	predicted protein [Nematostella vectensis] gi|156225660|gb|EDO46476.1| predicted protein [Nematostella vectensis]
Contig18975	NAGLU	723	569	XP_001638539	gi|156399499|ref|XP_001638539.1|	9e-70	241	51.4523	predicted protein [Nematostella vectensis] gi|156225660|gb|EDO46476.1| predicted protein [Nematostella vectensis]
Contig7502	NAGLU	527	187	XP_002156234	gi|221122271|ref|XP_002156234.1|	4e-26	125	44	PREDICTED: similar to predicted protein, partial [Hydra magnipapillata]
Contig7175	NAGLU	534	224	YP_003122794	gi|256422141|ref|YP_003122794.1|	2e-35	153	42.4837	Alpha-N-acetylglucosaminidase [Chitinophaga pinensis DSM 2588] gi|256037049|gb|ACU60593.1| Alpha-N-acetylglucosaminidase [Chitinophaga pinensis DSM 2588]
Contig8333	NAGLU	525	228	XP_002156234	gi|221122271|ref|XP_002156234.1|	5e-20	143	38.4615	PREDICTED: similar to predicted protein, partial [Hydra magnipapillata]
Contig15910	Glyco_hydro_97	1464	671	ADE82389	gi|294473000|gb|ADE82389.1|	0	472	72.4576	alpha-glucosidase family protein [Prevotella ruminicola 23]
Contig4297	Glyco_hydro_97	853	207	ADE82389	gi|294473000|gb|ADE82389.1|	1e-116	282	68.4397	alpha-glucosidase family protein [Prevotella ruminicola 23]
Contig2772	CBM_1	2512	2253	XP_001400266	gi|145233787|ref|XP_001400266.1|	3e-66	613	30.6688	hypothetical protein An02g11390 [Aspergillus niger] gi|134057200|emb|CAK44468.1| unnamed protein product [Aspergillus niger]
Contig30158	CBM_1	936	556	EDP52952	gi|159127837|gb|EDP52952.1|	1e-14	143	33.5664	extracellular serine-rich protein, putative [Aspergillus fumigatus A1163]
Contig12942	CBM_1	567	407	AAB30669	gi|560649|gb|AAB30669.1|	2e-26	174	47.7011	Xylanase B; XYLB [Neocallimastix patriciarum]
Contig29986	CBM_1	854	13133	AAB30669	gi|560649|gb|AAB30669.1|	6e-33	270	37.7778	Xylanase B; XYLB [Neocallimastix patriciarum]
Contig30586	CBM_1	588	373	AAF14365	gi|6502585|gb|AAF14365.1|AF123252_1	3e-13	40	72.5	endo-1,4-beta-xylanase [Neocallimastix patriciarum]
Contig1663	CBM_1	986	189	AAB30669	gi|560649|gb|AAB30669.1|	2e-50	330	41.5152	Xylanase B; XYLB [Neocallimastix patriciarum]
Contig2703	CBM_1	1150	465	XP_002565826	gi|255950118|ref|XP_002565826.1|	0.68	43	46.5116	Pc22g19230 [Penicillium chrysogenum Wisconsin 54-1255] gi|211592843|emb|CAP99211.1| Pc22g19230 [Penicillium chrysogenum Wisconsin 54-1255]
Contig27058	CBM_1	539	313	XP_001618689	gi|156327341|ref|XP_001618689.1|	5e-15	122	44.2623	hypothetical protein NEMVEDRAFT_v1g5061 [Nematostella vectensis] gi|156199910|gb|EDO26589.1| predicted protein [Nematostella vectensis]
Contig22877	CBM_1	857	648	CBI51366	gi|289622188|emb|CBI51366.1|	1e-07	37	56.7568	unnamed protein product [Sordaria macrospora]
Contig23143	CBM_1	558	458	AAA34208	gi|506848|gb|AAA34208.1|	0.004	25	60	beta-mannase [Hypocrea jecorina]
Contig3846	CBM_1	1367	566	AAK20910	gi|13446353|gb|AAK20910.1|	1e-06	313	19.1693	non-catalytic protein 1 [Piromyces equi]
Contig25213	CBM_4_9	586	204	CAL91979	gi|218081359|emb|CAL91979.1|	1e-103	194	91.7526	xylanase [Epidinium ecaudatum]
Contig1687	CBM_4_9	572	41	CAL91978	gi|218081356|emb|CAL91978.1|	2e-76	144	95.8333	xylanase [Polyplastron multivesiculatum]
Contig5630	CBM_6	586	146	ACZ98594	gi|280977753|gb|ACZ98594.1|	2e-40	195	41.5385	endo-1,4-beta-xylanase [Cellulosilyticum ruminicola]
Contig29224	CBM_6	830	483	ACZ98594	gi|280977753|gb|ACZ98594.1|	4e-47	228	42.1053	endo-1,4-beta-xylanase [Cellulosilyticum ruminicola]
Contig8109	CBM_6	590	174	ADE82665	gi|294473276|gb|ADE82665.1|	2e-40	162	56.1728	glycosyl hydrolase, family 43 [Prevotella ruminicola 23]
Contig22052	CBM_6	824	287	ACZ98594	gi|280977753|gb|ACZ98594.1|	2e-56	278	42.8058	endo-1,4-beta-xylanase [Cellulosilyticum ruminicola]
Contig21969	CBM_10	659	248	AAL01212	gi|15529296|gb|AAL01212.1|AF177205_1	1e-25	79	59.4937	cellobiohydrolase II-like cellulase CelI [Orpinomyces sp. PC-2]
Contig22570	CBM_10	554	671	AAL01212	gi|15529296|gb|AAL01212.1|AF177205_1	1e-47	132	66.6667	cellobiohydrolase II-like cellulase CelI [Orpinomyces sp. PC-2]
Contig31340	CBM_10	571	535	AAL01212	gi|15529296|gb|AAL01212.1|AF177205_1	7e-48	132	67.4242	cellobiohydrolase II-like cellulase CelI [Orpinomyces sp. PC-2]
Contig21298	CBM_10	522	175	AAK20910	gi|13446353|gb|AAK20910.1|	3e-32	135	47.4074	non-catalytic protein 1 [Piromyces equi]
Contig29014	CBM_10	1048	1072	AAL01212	gi|15529296|gb|AAL01212.1|AF177205_1	2e-26	132	45.4545	cellobiohydrolase II-like cellulase CelI [Orpinomyces sp. PC-2]
Contig6731	CBM_10	557	215	CAB92325	gi|8052314|emb|CAB92325.1|	2e-31	139	44.6043	endoglucanase 45A [Piromyces equi]	Possible Full Length Gene
Contig30127	CBM_10	643	401	AAM81966	gi|21929667|gb|AAM81966.1|AF459452_1	7e-62	201	54.2289	cellulase Cel9A precursor [Piromyces sp. E2]
Contig23396	CBM_10	619	193	AAO41704	gi|28557461|gb|AAO41704.1|	6e-89	201	73.6318	beta-glucosidase precursor [Piromyces sp. E2]
NODE_4_length_806_cov_7.171216	CBM_10	842	533	P55296	gi|1708917|sp|P55296.1|MANA_PIRSP	4e-28	123	50.4065	RecName: Full=Mannan endo-1,4-beta-mannosidase A; AltName: Full=Beta-mannanase A; AltName: Full=1,4-beta-D-mannan mannanohydrolase A; Flags: Precursor gi|1197368|emb|CAA62968.1| mannan endo-1,4-beta-mannosidase; mannanase A [Piromyces sp.]
Contig92	CBM_10	605	43	AAR97891	gi|40950523|gb|AAR97891.1|	2e-41	219	44.2922	cellulosomal serpin precursor [Piromyces sp. E2]
Contig1167	CBM_10	844	1037	AAM81966	gi|21929667|gb|AAM81966.1|AF459452_1	6e-27	144	40.2778	cellulase Cel9A precursor [Piromyces sp. E2]	Possible Full Length Gene
NODE_51456_length_483_cov_2.997930	CBM_10	519	161	AAK20910	gi|13446353|gb|AAK20910.1|	1e-44	143	55.9441	non-catalytic protein 1 [Piromyces equi]
Contig29345	CBM_10	537	370	ACL68347	gi|219964511|gb|ACL68347.1|	2e-30	91	62.6374	endo-1,4-beta-xylanase [Neocallimastix patriciarum]
Contig11735	CBM_10	554	146	ACL68347	gi|219964511|gb|ACL68347.1|	2e-44	143	54.5455	endo-1,4-beta-xylanase [Neocallimastix patriciarum]
Contig5673	CBM_10	2133	1569	ZP_06145332	gi|268611605|ref|ZP_06145332.1|	0	557	55.6553	hypothetical protein RflaF_19133 [Ruminococcus flavefaciens FD-1]	Possible Full Length Gene
Contig3456	CBM_10	1100	394	ZP_06145404	gi|268611677|ref|ZP_06145404.1|	9e-38	183	46.4481	cellulosome enzyme, dockerin type I [Ruminococcus flavefaciens FD-1]
Contig29963	CBM_10	864	805	CAB92325	gi|8052314|emb|CAB92325.1|	3e-28	177	38.4181	endoglucanase 45A [Piromyces equi]
Contig4815	CBM_10	549	259	AAL01214	gi|15529300|gb|AAL01214.1|AF177207_1	2e-51	183	50.8197	endo-glucanase CelJ [Orpinomyces sp. PC-2]
Contig8213	CBM_10	608	325	AAK20910	gi|13446353|gb|AAK20910.1|	7e-29	131	46.5649	non-catalytic protein 1 [Piromyces equi]
Contig644	CBM_10	635	449	CAB92325	gi|8052314|emb|CAB92325.1|	1e-33	141	47.5177	endoglucanase 45A [Piromyces equi]	Possible Full Length Gene
NODE_4349_length_668_cov_6.729042	CBM_10	704	336	CAB92325	gi|8052314|emb|CAB92325.1|	2e-28	145	42.069	endoglucanase 45A [Piromyces equi]
Contig3770	CBM_10	3281	1617	ABY52795	gi|164375379|gb|ABY52795.1|	3e-20	105	44.7619	endo-1,4-beta-xylanase [Piromyces communis]
Contig15680	CBM_10	650	305	AAK20910	gi|13446353|gb|AAK20910.1|	2e-26	168	35.119	non-catalytic protein 1 [Piromyces equi]
NODE_26024_length_595_cov_7.152941	CBM_10	631	381	AAM81966	gi|21929667|gb|AAM81966.1|AF459452_1	9e-75	213	59.6244	cellulase Cel9A precursor [Piromyces sp. E2]
Contig20211	CBM_10	665	264	CAB92325	gi|8052314|emb|CAB92325.1|	9e-29	147	42.1769	endoglucanase 45A [Piromyces equi]
Contig23474	CBM_10	542	239	AAL01214	gi|15529300|gb|AAL01214.1|AF177207_1	5e-55	181	56.9061	endo-glucanase CelJ [Orpinomyces sp. PC-2]
Contig22135	CBM_10	520	175	CAB92325	gi|8052314|emb|CAB92325.1|	4e-32	149	41.6107	endoglucanase 45A [Piromyces equi]
Contig9042	CBM_10	679	191	P55296	gi|1708917|sp|P55296.1|MANA_PIRSP	1e-33	131	53.4351	RecName: Full=Mannan endo-1,4-beta-mannosidase A; AltName: Full=Beta-mannanase A; AltName: Full=1,4-beta-D-mannan mannanohydrolase A; Flags: Precursor gi|1197368|emb|CAA62968.1| mannan endo-1,4-beta-mannosidase; mannanase A [Piromyces sp.]
Contig6361	CBM_10	543	219	AAL01214	gi|15529300|gb|AAL01214.1|AF177207_1	4e-27	110	51.8182	endo-glucanase CelJ [Orpinomyces sp. PC-2]
Contig31078	CBM_10	1075	551	AAO41704	gi|28557461|gb|AAO41704.1|	1e-149	345	71.8841	beta-glucosidase precursor [Piromyces sp. E2]
Contig26995	CBM_10	645	270	CAB92326	gi|8052316|emb|CAB92326.1|	5e-23	85	56.4706	endoglucanase 5A [Piromyces equi]
Contig750	CBM_10	1467	121	ZP_06145332	gi|268611605|ref|ZP_06145332.1|	1e-111	302	61.2583	hypothetical protein RflaF_19133 [Ruminococcus flavefaciens FD-1]
Contig2191	CBM_10	1573	192	CAB92325	gi|8052314|emb|CAB92325.1|	1e-27	155	40.6452	endoglucanase 45A [Piromyces equi]
Contig13568	CBM_10	621	199	ACL68347	gi|219964511|gb|ACL68347.1|	9e-53	202	51.4851	endo-1,4-beta-xylanase [Neocallimastix patriciarum]
Contig3684	CBM_10	608	263	P55296	gi|1708917|sp|P55296.1|MANA_PIRSP	5e-30	123	49.5935	RecName: Full=Mannan endo-1,4-beta-mannosidase A; AltName: Full=Beta-mannanase A; AltName: Full=1,4-beta-D-mannan mannanohydrolase A; Flags: Precursor gi|1197368|emb|CAA62968.1| mannan endo-1,4-beta-mannosidase; mannanase A [Piromyces sp.]
Contig6963	CBM_10	525	211	AAL01213	gi|15529298|gb|AAL01213.1|AF177206_1	5e-26	95	52.6316	mannanase ManA [Orpinomyces sp. PC-2]
Contig7410	CBM_10	802	514	YP_003250020	gi|261416337|ref|YP_003250020.1|	4e-45	139	64.7482	hypothetical protein Fisuc_1948 [Fibrobacter succinogenes subsp. succinogenes S85] gi|261372793|gb|ACX75538.1| hypothetical protein Fisuc_1948 [Fibrobacter succinogenes subsp. succinogenes S85]
Contig21510	CBM_10	522	1608	AAL01212	gi|15529296|gb|AAL01212.1|AF177205_1	1e-54	135	70.3704	cellobiohydrolase II-like cellulase CelI [Orpinomyces sp. PC-2]
Contig5819	CBM_10	757	565	Q12647	gi|2494328|sp|Q12647.1|GUNB_NEOPA	9e-29	82	63.4146	RecName: Full=Endoglucanase B; AltName: Full=Endo-1,4-beta-glucanase B; AltName: Full=Cellulase B; Flags: Precursor gi|467687|emb|CAA83238.1| endoglucanase B [Neocallimastix patriciarum]
Contig29862	CBM_10	526	903	AAL01211	gi|15529294|gb|AAL01211.1|AF177204_1	4e-56	176	63.0682	cellobiohydrolase II-like cellulase CelH [Orpinomyces sp. PC-2]
Contig13907	CBM_10	1148	930	YP_003250020	gi|261416337|ref|YP_003250020.1|	1e-109	269	68.7732	hypothetical protein Fisuc_1948 [Fibrobacter succinogenes subsp. succinogenes S85] gi|261372793|gb|ACX75538.1| hypothetical protein Fisuc_1948 [Fibrobacter succinogenes subsp. succinogenes S85]
Contig31197	CBM_10	596	197	Q9Y871	gi|23821548|sp|Q9Y871.1|FAEB_PIREQ	1e-37	83	91.5663	RecName: Full=Feruloyl esterase B; AltName: Full=Ferulic acid esterase B; AltName: Full=Esterase A; Short=EstA; AltName: Full=Cinnamoyl ester hydrolase; Flags: Precursor gi|5566342|gb|AAD45376.1|AF164516_1 cinnamoyl ester hydrolase EstA [Piromyces equi]
NODE_4207_length_571_cov_10.173380	CBM_10	623	1016	AAP30750	gi|30315041|gb|AAP30750.1|	3e-29	88	62.5	cellobiohydrolase Cel6C [Piromyces sp. E2]
Contig3862	CBM_10	534	6927	AAL01211	gi|15529294|gb|AAL01211.1|AF177204_1	3e-69	176	71.0227	cellobiohydrolase II-like cellulase CelH [Orpinomyces sp. PC-2]
Contig29489	CBM_10	1181	624	CAB92325	gi|8052314|emb|CAB92325.1|	2e-25	149	36.9128	endoglucanase 45A [Piromyces equi]
Contig31049	CBM_10	730	431	Q9Y871	gi|23821548|sp|Q9Y871.1|FAEB_PIREQ	8e-64	127	92.9134	RecName: Full=Feruloyl esterase B; AltName: Full=Ferulic acid esterase B; AltName: Full=Esterase A; Short=EstA; AltName: Full=Cinnamoyl ester hydrolase; Flags: Precursor gi|5566342|gb|AAD45376.1|AF164516_1 cinnamoyl ester hydrolase EstA [Piromyces equi]
Contig23411	CBM_10	564	324	AAL92497	gi|29465670|gb|AAL92497.1|	5e-49	169	56.213	exoglucanase Cel6A [Piromyces sp. E2]
Contig6783	CBM_10	590	396	AAL01211	gi|15529294|gb|AAL01211.1|AF177204_1	1e-17	84	47.619	cellobiohydrolase II-like cellulase CelH [Orpinomyces sp. PC-2]	Possible Full Length Gene
Contig22741	CBM_10	583	326	AAL92497	gi|29465670|gb|AAL92497.1|	7e-51	175	56	exoglucanase Cel6A [Piromyces sp. E2]
Contig894	CBM_10	928	98	P55296	gi|1708917|sp|P55296.1|MANA_PIRSP	3e-24	132	43.1818	RecName: Full=Mannan endo-1,4-beta-mannosidase A; AltName: Full=Beta-mannanase A; AltName: Full=1,4-beta-D-mannan mannanohydrolase A; Flags: Precursor gi|1197368|emb|CAA62968.1| mannan endo-1,4-beta-mannosidase; mannanase A [Piromyces sp.]
Contig28640	CBM_10	617	1105	AAM94167	gi|33620325|gb|AAM94167.1|	5e-28	83	63.8554	cellulosomal glycoside hydrolase family 6 exoglucanase Cel6A [Piromyces equi]
NODE_8335_length_1156_cov_10.518167	CBM_10	1208	3559	Q9Y871	gi|23821548|sp|Q9Y871.1|FAEB_PIREQ	1e-136	252	90.4762	RecName: Full=Feruloyl esterase B; AltName: Full=Ferulic acid esterase B; AltName: Full=Esterase A; Short=EstA; AltName: Full=Cinnamoyl ester hydrolase; Flags: Precursor gi|5566342|gb|AAD45376.1|AF164516_1 cinnamoyl ester hydrolase EstA [Piromyces equi]
Contig2286	CBM_10	500	414	AAL01212	gi|15529296|gb|AAL01212.1|AF177205_1	9e-34	139	51.7986	cellobiohydrolase II-like cellulase CelI [Orpinomyces sp. PC-2]
Contig23820	CBM_10	644	344	Q9Y871	gi|23821548|sp|Q9Y871.1|FAEB_PIREQ	4e-36	86	84.8837	RecName: Full=Feruloyl esterase B; AltName: Full=Ferulic acid esterase B; AltName: Full=Esterase A; Short=EstA; AltName: Full=Cinnamoyl ester hydrolase; Flags: Precursor gi|5566342|gb|AAD45376.1|AF164516_1 cinnamoyl ester hydrolase EstA [Piromyces equi]
Contig26006	CBM_10	1246	793	YP_003250020	gi|261416337|ref|YP_003250020.1|	1e-108	264	70.0758	hypothetical protein Fisuc_1948 [Fibrobacter succinogenes subsp. succinogenes S85] gi|261372793|gb|ACX75538.1| hypothetical protein Fisuc_1948 [Fibrobacter succinogenes subsp. succinogenes S85]	Possible Full Length Gene
Contig21644	CBM_10	534	12	AAP30750	gi|30315041|gb|AAP30750.1|	2e-29	88	62.5	cellobiohydrolase Cel6C [Piromyces sp. E2]
Contig17552	CBM_10	524	263	AAL92497	gi|29465670|gb|AAL92497.1|	1e-28	81	64.1975	exoglucanase Cel6A [Piromyces sp. E2]
Contig1447	CBM_10	1026	859	AAL01214	gi|15529300|gb|AAL01214.1|AF177207_1	8e-32	149	42.2819	endo-glucanase CelJ [Orpinomyces sp. PC-2]
Contig28743	CBM_10	666	475	AAP30750	gi|30315041|gb|AAP30750.1|	4e-33	94	62.766	cellobiohydrolase Cel6C [Piromyces sp. E2]
NODE_37676_length_519_cov_4.001927	CBM_10	555	178	AAL01212	gi|15529296|gb|AAL01212.1|AF177205_1	2e-59	159	66.6667	cellobiohydrolase II-like cellulase CelI [Orpinomyces sp. PC-2]
Contig29725	CBM_10	1174	2896	YP_003250020	gi|261416337|ref|YP_003250020.1|	3e-86	252	59.9206	hypothetical protein Fisuc_1948 [Fibrobacter succinogenes subsp. succinogenes S85] gi|261372793|gb|ACX75538.1| hypothetical protein Fisuc_1948 [Fibrobacter succinogenes subsp. succinogenes S85]
Contig29013	CBM_10	940	707	AAM81966	gi|21929667|gb|AAM81966.1|AF459452_1	1e-10	107	34.5794	cellulase Cel9A precursor [Piromyces sp. E2]
Contig26433	CBM_10	654	831	AAP30750	gi|30315041|gb|AAP30750.1|	1e-25	82	59.7561	cellobiohydrolase Cel6C [Piromyces sp. E2]	Possible Full Length Gene
Contig27699	CBM_10	663	230	AAB69090	gi|2231243|gb|AAB69090.1|	5e-88	225	68.4444	acetylxylan esterase [Neocallimastix patriciarum]
Contig22604	CBM_10	1261	3053	AAM94167	gi|33620325|gb|AAM94167.1|	2e-27	82	63.4146	cellulosomal glycoside hydrolase family 6 exoglucanase Cel6A [Piromyces equi]	Possible Full Length Gene
Contig2685	CBM_10	1520	1526	ZP_06145404	gi|268611677|ref|ZP_06145404.1|	5e-51	251	45.4183	cellulosome enzyme, dockerin type I [Ruminococcus flavefaciens FD-1]	Possible Full Length Gene
Contig13044	CBM_10	1277	2431	Q9Y871	gi|23821548|sp|Q9Y871.1|FAEB_PIREQ	1e-127	262	82.8244	RecName: Full=Feruloyl esterase B; AltName: Full=Ferulic acid esterase B; AltName: Full=Esterase A; Short=EstA; AltName: Full=Cinnamoyl ester hydrolase; Flags: Precursor gi|5566342|gb|AAD45376.1|AF164516_1 cinnamoyl ester hydrolase EstA [Piromyces equi]	Possible Full Length Gene
Contig28799	CBM_10	848	5681	AAM94167	gi|33620325|gb|AAM94167.1|	3e-24	81	60.4938	cellulosomal glycoside hydrolase family 6 exoglucanase Cel6A [Piromyces equi]	Possible Full Length Gene
Contig8961	CBM_10	879	232	P55296	gi|1708917|sp|P55296.1|MANA_PIRSP	3e-22	127	40.9449	RecName: Full=Mannan endo-1,4-beta-mannosidase A; AltName: Full=Beta-mannanase A; AltName: Full=1,4-beta-D-mannan mannanohydrolase A; Flags: Precursor gi|1197368|emb|CAA62968.1| mannan endo-1,4-beta-mannosidase; mannanase A [Piromyces sp.]
Contig28756	CBM_10	720	4490	AAL92497	gi|29465670|gb|AAL92497.1|	6e-52	179	56.4246	exoglucanase Cel6A [Piromyces sp. E2]
Contig15299	CBM_10	1098	298	ZP_06145332	gi|268611605|ref|ZP_06145332.1|	1e-67	230	55.6522	hypothetical protein RflaF_19133 [Ruminococcus flavefaciens FD-1]
NODE_1804_length_2041_cov_4.901029	CBM_10	2085	1159	AAP30750	gi|30315041|gb|AAP30750.1|	3e-24	87	55.1724	cellobiohydrolase Cel6C [Piromyces sp. E2]	Possible Full Length Gene
Contig2507	CBM_10	717	768	CAB92325	gi|8052314|emb|CAB92325.1|	7e-33	214	36.4486	endoglucanase 45A [Piromyces equi]
Contig668	CBM_10	656	78	AAM94167	gi|33620325|gb|AAM94167.1|	2e-26	99	55.5556	cellulosomal glycoside hydrolase family 6 exoglucanase Cel6A [Piromyces equi]
Contig31387	CBM_10	530	253	Q12647	gi|2494328|sp|Q12647.1|GUNB_NEOPA	1e-24	97	53.6082	RecName: Full=Endoglucanase B; AltName: Full=Endo-1,4-beta-glucanase B; AltName: Full=Cellulase B; Flags: Precursor gi|467687|emb|CAA83238.1| endoglucanase B [Neocallimastix patriciarum]
Contig2880	CBM_10	704	432	AAL01213	gi|15529298|gb|AAL01213.1|AF177206_1	9e-30	106	55.6604	mannanase ManA [Orpinomyces sp. PC-2]	Possible Full Length Gene
Contig30437	CBM_10	738	460	AAM94167	gi|33620325|gb|AAM94167.1|	2e-25	99	54.5455	cellulosomal glycoside hydrolase family 6 exoglucanase Cel6A [Piromyces equi]
Contig24987	CBM_10	757	377	AAP30750	gi|30315041|gb|AAP30750.1|	6e-22	86	51.1628	cellobiohydrolase Cel6C [Piromyces sp. E2]
Contig29774	CBM_10	954	780	AAP30750	gi|30315041|gb|AAP30750.1|	5e-25	82	57.3171	cellobiohydrolase Cel6C [Piromyces sp. E2]	Possible Full Length Gene
Contig1262	CBM_10	2048	87	AAP30750	gi|30315041|gb|AAP30750.1|	1e-24	82	57.3171	cellobiohydrolase Cel6C [Piromyces sp. E2]
Contig28841	CBM_10	540	6915	AAD04194	gi|1655815|gb|AAD04194.1|	9e-52	147	64.6259	xylanase [Orpinomyces sp. PC-2]
Contig29794	CBM_10	568	430	AAL01213	gi|15529298|gb|AAL01213.1|AF177206_1	5e-25	88	56.8182	mannanase ManA [Orpinomyces sp. PC-2]
Contig29726	CBM_10	574	1415	AAP30750	gi|30315041|gb|AAP30750.1|	2e-25	83	55.4217	cellobiohydrolase Cel6C [Piromyces sp. E2]	Possible Full Length Gene
Contig204	CBM_10	842	4025	AAB92679	gi|1813486|gb|AAB92679.1|	2e-27	83	60.241	cellulase C [Orpinomyces sp. PC-2]	Possible Full Length Gene
Contig29063	CBM_10	1299	957	ZP_06145332	gi|268611605|ref|ZP_06145332.1|	1e-113	302	61.9205	hypothetical protein RflaF_19133 [Ruminococcus flavefaciens FD-1]
Contig28951	CBM_10	534	1177	AAB69092	gi|2231247|gb|AAB69092.1|	2e-23	80	62.5	acetylxylan esterase [Neocallimastix patriciarum]
Contig21348	CBM_10	787	4478	AAP30750	gi|30315041|gb|AAP30750.1|	1e-25	82	53.6585	cellobiohydrolase Cel6C [Piromyces sp. E2]	Possible Full Length Gene
Contig539	CBM_10	1386	5913	AAL01214	gi|15529300|gb|AAL01214.1|AF177207_1	2e-27	136	40.4412	endo-glucanase CelJ [Orpinomyces sp. PC-2]	Possible Full Length Gene
Contig29505	CBM_10	2076	2721	ZP_04668137	gi|239625106|ref|ZP_04668137.1|	4e-52	244	45.4918	methionine adenosyltransferase [Clostridiales bacterium 1_7_47_FAA] gi|239519336|gb|EEQ59202.1| methionine adenosyltransferase [Clostridiales bacterium 1_7_47_FAA]
Contig29865	CBM_10	604	210	AAL01214	gi|15529300|gb|AAL01214.1|AF177207_1	4e-26	101	50.495	endo-glucanase CelJ [Orpinomyces sp. PC-2]
Contig21376	CBM_10	1283	1725	AAB69092	gi|2231247|gb|AAB69092.1|	0	389	86.1183	acetylxylan esterase [Neocallimastix patriciarum]	Possible Full Length Gene
Contig3265	CBM_10	618	512	AAM94167	gi|33620325|gb|AAM94167.1|	3e-23	98	51.0204	cellulosomal glycoside hydrolase family 6 exoglucanase Cel6A [Piromyces equi]
Contig8692	CBM_10	860	866	AAF70241	gi|7839348|gb|AAF70241.1|AF164351_1	1e-63	182	62.0879	feruloyl esterase A [Orpinomyces sp. PC-2]	Possible Full Length Gene
Contig23421	CBM_10	1355	2867	AAB69092	gi|2231247|gb|AAB69092.1|	1e-131	351	67.2365	acetylxylan esterase [Neocallimastix patriciarum]	Possible Full Length Gene
Contig24133	CBM_10	895	500	AAB69090	gi|2231243|gb|AAB69090.1|	5e-24	80	57.5	acetylxylan esterase [Neocallimastix patriciarum]
Contig36	CBM_10	663	1752	AAN76734	gi|25990955|gb|AAN76734.1|AF449412_1	1e-23	91	54.9451	cellulase Cel48A precursor [Piromyces sp. E2]
Contig17825	CBM_10	2062	1161	ZP_06145332	gi|268611605|ref|ZP_06145332.1|	1e-175	588	51.0204	hypothetical protein RflaF_19133 [Ruminococcus flavefaciens FD-1]	Possible Full Length Gene
Contig325	CBM_10	791	60	YP_003250020	gi|261416337|ref|YP_003250020.1|	3e-44	167	56.2874	hypothetical protein Fisuc_1948 [Fibrobacter succinogenes subsp. succinogenes S85] gi|261372793|gb|ACX75538.1| hypothetical protein Fisuc_1948 [Fibrobacter succinogenes subsp. succinogenes S85]	Possible Full Length Gene
Contig4100	CBM_10	679	174	CAA57717	gi|561530|emb|CAA57717.1|	4e-28	92	64.1304	endoxylanase [Neocallimastix frontalis]
Contig4551	CBM_10	1122	613	AAQ10006	gi|33329212|gb|AAQ10006.1|	1e-114	301	68.1063	acetylxylan esterase [Neocallimastix frontalis]
Contig2401	CBM_10	1237	488	YP_003250957	gi|261417274|ref|YP_003250957.1|	3e-95	265	67.1698	hypothetical protein Fisuc_2894 [Fibrobacter succinogenes subsp. succinogenes S85] gi|261373730|gb|ACX76475.1| hypothetical protein Fisuc_2894 [Fibrobacter succinogenes subsp. succinogenes S85]
Contig29858	CBM_10	1137	989	AAQ10006	gi|33329212|gb|AAQ10006.1|	1e-117	291	71.134	acetylxylan esterase [Neocallimastix frontalis]
Contig1365	CBM_10	1603	107	ZP_05496436	gi|256755664|ref|ZP_05496436.1|	4e-78	376	44.6809	lipolytic protein G-D-S-L family [Clostridium papyrosolvens DSM 2782] gi|256745498|gb|EEU58630.1| lipolytic protein G-D-S-L family [Clostridium papyrosolvens DSM 2782]
Contig7493	CBM_10	977	382	CBK75021	gi|291519800|emb|CBK75021.1|	1e-21	224	30.3571	Beta-1,4-xylanase [Butyrivibrio fibrisolvens 16/4]	Possible Full Length Gene
Contig1319	CBM_10	766	91	AAM81966	gi|21929667|gb|AAM81966.1|AF459452_1	7e-20	100	46	cellulase Cel9A precursor [Piromyces sp. E2]
NODE_21249_length_531_cov_5.269303	CBM_10	567	231	AAD43818	gi|5457159|gb|AAD43818.1|AF165266_1	5e-78	161	78.2609	endoglucanase precursor [Piromyces rhizinflatus]
Contig6232	CBM_10	540	218	AAM94167	gi|33620325|gb|AAM94167.1|	8e-21	75	57.3333	cellulosomal glycoside hydrolase family 6 exoglucanase Cel6A [Piromyces equi]
Contig28921	CBM_10	1122	1289	ACL68347	gi|219964511|gb|ACL68347.1|	1e-137	380	62.3684	endo-1,4-beta-xylanase [Neocallimastix patriciarum]
Contig24540	CBM_10	741	232	AAB69090	gi|2231243|gb|AAB69090.1|	2e-24	78	58.9744	acetylxylan esterase [Neocallimastix patriciarum]
Contig3018	CBM_10	2298	470	AAL01211	gi|15529294|gb|AAL01211.1|AF177204_1	1e-38	80	56.25	cellobiohydrolase II-like cellulase CelH [Orpinomyces sp. PC-2]	Possible Full Length Gene
Contig30041	CBM_10	1158	886	ZP_06142046	gi|268608319|ref|ZP_06142046.1|	1e-50	178	49.4382	hypothetical protein RflaF_02313 [Ruminococcus flavefaciens FD-1]
Contig28851	CBM_10	863	388	YP_003250020	gi|261416337|ref|YP_003250020.1|	9e-49	145	64.1379	hypothetical protein Fisuc_1948 [Fibrobacter succinogenes subsp. succinogenes S85] gi|261372793|gb|ACX75538.1| hypothetical protein Fisuc_1948 [Fibrobacter succinogenes subsp. succinogenes S85]
Contig5636	CBM_10	2418	2391	ZP_04668137	gi|239625106|ref|ZP_04668137.1|	8e-54	288	40.625	methionine adenosyltransferase [Clostridiales bacterium 1_7_47_FAA] gi|239519336|gb|EEQ59202.1| methionine adenosyltransferase [Clostridiales bacterium 1_7_47_FAA]
Contig1477	CBM_10	1160	667	ACL68347	gi|219964511|gb|ACL68347.1|	1e-146	378	62.963	endo-1,4-beta-xylanase [Neocallimastix patriciarum]
Contig28836	CBM_10	994	874	ACL68347	gi|219964511|gb|ACL68347.1|	4e-35	86	69.7674	endo-1,4-beta-xylanase [Neocallimastix patriciarum]
Contig28653	CBM_10	554	758	AAB69092	gi|2231247|gb|AAB69092.1|	2e-20	86	56.9767	acetylxylan esterase [Neocallimastix patriciarum]
Contig582	CBM_10	1150	495	AAQ10005	gi|33329210|gb|AAQ10005.1|	1e-163	282	99.2908	acetylxylan esterase [Neocallimastix patriciarum]
Contig14329	CBM_10	1270	683	AAP30750	gi|30315041|gb|AAP30750.1|	2e-25	108	50	cellobiohydrolase Cel6C [Piromyces sp. E2]
Contig225	CBM_10	1135	300	ZP_06142046	gi|268608319|ref|ZP_06142046.1|	4e-47	225	44	hypothetical protein RflaF_02313 [Ruminococcus flavefaciens FD-1]
Contig31183	CBM_10	644	241	YP_003250045	gi|261416362|ref|YP_003250045.1|	3e-33	160	51.25	polysaccharide deacetylase [Fibrobacter succinogenes subsp. succinogenes S85] gi|261372818|gb|ACX75563.1| polysaccharide deacetylase [Fibrobacter succinogenes subsp. succinogenes S85]
Contig772	CBM_10	988	325	ABY52795	gi|164375379|gb|ABY52795.1|	1e-14	83	44.5783	endo-1,4-beta-xylanase [Piromyces communis]
Contig7593	CBM_10	1084	1070	YP_003250020	gi|261416337|ref|YP_003250020.1|	1e-106	265	69.434	hypothetical protein Fisuc_1948 [Fibrobacter succinogenes subsp. succinogenes S85] gi|261372793|gb|ACX75538.1| hypothetical protein Fisuc_1948 [Fibrobacter succinogenes subsp. succinogenes S85]
Contig7347	CBM_10	2022	1576	ZP_04668137	gi|239625106|ref|ZP_04668137.1|	5e-54	284	42.6056	methionine adenosyltransferase [Clostridiales bacterium 1_7_47_FAA] gi|239519336|gb|EEQ59202.1| methionine adenosyltransferase [Clostridiales bacterium 1_7_47_FAA]
Contig31237	CBM_10	876	470	ACL68347	gi|219964511|gb|ACL68347.1|	1e-32	95	57.8947	endo-1,4-beta-xylanase [Neocallimastix patriciarum]
Contig30406	CBM_10	753	533	AAB69092	gi|2231247|gb|AAB69092.1|	1e-70	249	50.6024	acetylxylan esterase [Neocallimastix patriciarum]
Contig29362	CBM_10	566	681	AAP30750	gi|30315041|gb|AAP30750.1|	4e-20	83	57.8313	cellobiohydrolase Cel6C [Piromyces sp. E2]
Contig1116	CBM_10	507	109	AAP30747	gi|30315035|gb|AAP30747.1|	1e-23	80	53.75	mannanase ManA [Piromyces sp. E2]
Contig5325	CBM_10	1015	424	AAM81966	gi|21929667|gb|AAM81966.1|AF459452_1	3e-91	338	50	cellulase Cel9A precursor [Piromyces sp. E2]
Contig22393	CBM_10	687	601	AAP30750	gi|30315041|gb|AAP30750.1|	1e-36	90	58.8889	cellobiohydrolase Cel6C [Piromyces sp. E2]
Contig8606	CBM_10	790	234	Q9Y871	gi|23821548|sp|Q9Y871.1|FAEB_PIREQ	4e-56	121	88.4298	RecName: Full=Feruloyl esterase B; AltName: Full=Ferulic acid esterase B; AltName: Full=Esterase A; Short=EstA; AltName: Full=Cinnamoyl ester hydrolase; Flags: Precursor gi|5566342|gb|AAD45376.1|AF164516_1 cinnamoyl ester hydrolase EstA [Piromyces equi]
NODE_43467_length_672_cov_3.133929	CBM_10	708	256	AAM81966	gi|21929667|gb|AAM81966.1|AF459452_1	2e-47	237	40.9283	cellulase Cel9A precursor [Piromyces sp. E2]
Contig21916	CBM_10	730	257	AAP30753	gi|30315047|gb|AAP30753.1|	5e-26	183	34.9727	cellulosomal glycoside hydrolase family 9 endoglucanase Cel9B [Piromyces sp. E2]
Contig1411	CBM_10	1515	831	ZP_06145404	gi|268611677|ref|ZP_06145404.1|	2e-50	251	43.4263	cellulosome enzyme, dockerin type I [Ruminococcus flavefaciens FD-1]
Contig12252	CBM_10	572	153	AAP30750	gi|30315041|gb|AAP30750.1|	1e-21	85	55.2941	cellobiohydrolase Cel6C [Piromyces sp. E2]
Contig26764	CBM_10	1454	594	ZP_05496436	gi|256755664|ref|ZP_05496436.1|	1e-73	361	43.4903	lipolytic protein G-D-S-L family [Clostridium papyrosolvens DSM 2782] gi|256745498|gb|EEU58630.1| lipolytic protein G-D-S-L family [Clostridium papyrosolvens DSM 2782]
Contig30162	CBM_10	785	513	YP_003248565	gi|261414882|ref|YP_003248565.1|	6e-66	173	69.3642	glycoside hydrolase family 8 [Fibrobacter succinogenes subsp. succinogenes S85] gi|261371338|gb|ACX74083.1| glycoside hydrolase family 8 [Fibrobacter succinogenes subsp. succinogenes S85]
Contig29219	CBM_10	1180	4114	YP_003250045	gi|261416362|ref|YP_003250045.1|	1e-116	331	64.3505	polysaccharide deacetylase [Fibrobacter succinogenes subsp. succinogenes S85] gi|261372818|gb|ACX75563.1| polysaccharide deacetylase [Fibrobacter succinogenes subsp. succinogenes S85]
Contig11932	CBM_10	1037	1156	AAM81966	gi|21929667|gb|AAM81966.1|AF459452_1	2e-23	82	58.5366	cellulase Cel9A precursor [Piromyces sp. E2]
Contig4621	CBM_10	901	355	BAB39493	gi|13383322|dbj|BAB39493.1|	2e-49	145	66.8966	xylanase B [Ruminococcus albus]
Contig25171	CBM_10	1883	2210	ZP_05400407	gi|255654998|ref|ZP_05400407.1|	2e-24	405	26.1728	hypothetical protein CdifQCD-2_04729 [Clostridium difficile QCD-23m63]
Contig28821	CBM_10	1843	931	ZP_05400407	gi|255654998|ref|ZP_05400407.1|	3e-20	390	23.5897	hypothetical protein CdifQCD-2_04729 [Clostridium difficile QCD-23m63]	Possible Full Length Gene
Contig6286	CBM_10	1015	642	Q12647	gi|2494328|sp|Q12647.1|GUNB_NEOPA	1e-21	87	51.7241	RecName: Full=Endoglucanase B; AltName: Full=Endo-1,4-beta-glucanase B; AltName: Full=Cellulase B; Flags: Precursor gi|467687|emb|CAA83238.1| endoglucanase B [Neocallimastix patriciarum]
Contig10643	CBM_10	731	270	NP_149281	gi|15004821|ref|NP_149281.1|	1e-21	115	45.2174	xylan degradation protein [Clostridium acetobutylicum ATCC 824] gi|14994433|gb|AAK76863.1|AE001438_116 Possible xylan degradation enzyme (glycosyl hydrolase family 30-like domain and Ricin B-like domain) [Clostridium acetobutylicum ATCC 824]
Contig4497	CBM_10	825	327	AAN76734	gi|25990955|gb|AAN76734.1|AF449412_1	2e-20	79	58.2278	cellulase Cel48A precursor [Piromyces sp. E2]
Contig22537	CBM_10	1628	977	ZP_06142046	gi|268608319|ref|ZP_06142046.1|	4e-52	243	44.856	hypothetical protein RflaF_02313 [Ruminococcus flavefaciens FD-1]
Contig1836	CBM_10	1232	175	YP_003250045	gi|261416362|ref|YP_003250045.1|	1e-121	266	77.0677	polysaccharide deacetylase [Fibrobacter succinogenes subsp. succinogenes S85] gi|261372818|gb|ACX75563.1| polysaccharide deacetylase [Fibrobacter succinogenes subsp. succinogenes S85]
Contig3112	CBM_10	630	368	ACL68347	gi|219964511|gb|ACL68347.1|	6e-50	163	57.6687	endo-1,4-beta-xylanase [Neocallimastix patriciarum]
Contig269	CBM_10	582	2554	AAB92679	gi|1813486|gb|AAB92679.1|	4e-18	64	59.375	cellulase C [Orpinomyces sp. PC-2]
Contig2420	CBM_10	1091	420	CAB92325	gi|8052314|emb|CAB92325.1|	1e-20	132	38.6364	endoglucanase 45A [Piromyces equi]
Contig29549	CBM_10	525	494	AAM81966	gi|21929667|gb|AAM81966.1|AF459452_1	3e-17	81	51.8519	cellulase Cel9A precursor [Piromyces sp. E2]
Contig1228	CBM_10	978	45	ZP_06142857	gi|268609130|ref|ZP_06142857.1|	1e-88	227	68.7225	glycoside hydrolase family protein [Ruminococcus flavefaciens FD-1]
Contig688	CBM_10	1403	642	ZP_05496436	gi|256755664|ref|ZP_05496436.1|	5e-70	348	43.3908	lipolytic protein G-D-S-L family [Clostridium papyrosolvens DSM 2782] gi|256745498|gb|EEU58630.1| lipolytic protein G-D-S-L family [Clostridium papyrosolvens DSM 2782]
Contig1503	CBM_10	2230	2105	ZP_06142046	gi|268608319|ref|ZP_06142046.1|	3e-69	243	48.1481	hypothetical protein RflaF_02313 [Ruminococcus flavefaciens FD-1]	Possible Full Length Gene
Contig16443	CBM_10	775	629	P55296	gi|1708917|sp|P55296.1|MANA_PIRSP	9e-16	171	30.4094	RecName: Full=Mannan endo-1,4-beta-mannosidase A; AltName: Full=Beta-mannanase A; AltName: Full=1,4-beta-D-mannan mannanohydrolase A; Flags: Precursor gi|1197368|emb|CAA62968.1| mannan endo-1,4-beta-mannosidase; mannanase A [Piromyces sp.]
Contig6381	CBM_10	701	232	AAL01212	gi|15529296|gb|AAL01212.1|AF177205_1	1e-20	81	45.679	cellobiohydrolase II-like cellulase CelI [Orpinomyces sp. PC-2]
Contig22989	CBM_10	663	473	YP_001038591	gi|125974681|ref|YP_001038591.1|	1e-18	71	54.9296	carbohydrate-binding family 6 protein [Clostridium thermocellum ATCC 27405] gi|256004120|ref|ZP_05429104.1| Carbohydrate binding family 6 [Clostridium thermocellum DSM 2360] gi|281418847|ref|ZP_06249866.1| glycoside hydrolase family 43 [Clostridium thermocellum JW20] gi|125714906|gb|ABN53398.1| Carbohydrate binding family 6 [Clostridium thermocellum ATCC 27405] gi|255991868|gb|EEU01966.1| Carbohy…
Contig30121	CBM_10	712	588	AAF70241	gi|7839348|gb|AAF70241.1|AF164351_1	4e-28	143	45.4545	feruloyl esterase A [Orpinomyces sp. PC-2]	Possible Full Length Gene
Contig22174	CBM_10	1175	718	AAD43818	gi|5457159|gb|AAD43818.1|AF165266_1	9e-17	87	49.4253	endoglucanase precursor [Piromyces rhizinflatus]
Contig29181	CBM_10	972	1684	AAD43818	gi|5457159|gb|AAD43818.1|AF165266_1	7e-14	86	44.186	endoglucanase precursor [Piromyces rhizinflatus]	Possible Full Length Gene
Contig22301	CBM_10	1693	1197	AAF70241	gi|7839348|gb|AAF70241.1|AF164351_1	1e-107	433	47.3441	feruloyl esterase A [Orpinomyces sp. PC-2]
Contig2744	CBM_10	841	740	P55296	gi|1708917|sp|P55296.1|MANA_PIRSP	1e-15	165	31.5152	RecName: Full=Mannan endo-1,4-beta-mannosidase A; AltName: Full=Beta-mannanase A; AltName: Full=1,4-beta-D-mannan mannanohydrolase A; Flags: Precursor gi|1197368|emb|CAA62968.1| mannan endo-1,4-beta-mannosidase; mannanase A [Piromyces sp.]
Contig30404	CBM_10	516	287	Q12667	gi|2494337|sp|Q12667.1|XYNA_PIRSP	1e-29	179	38.5475	RecName: Full=Endo-1,4-beta-xylanase A; AltName: Full=1,4-beta-D-xylan xylanohydrolase; AltName: Full=Xylanase A; Short=XYLA; Flags: Precursor gi|1197372|emb|CAA62969.1| endo-1,4-beta-xylanase; xylanase A [Piromyces sp.]
Contig21698	CBM_10	556	261	P55297	gi|1708920|sp|P55297.1|MANB_PIRSP	1e-18	86	54.6512	RecName: Full=Mannan endo-1,4-beta-mannosidase B; AltName: Full=Beta-mannanase B; AltName: Full=1,4-beta-D-mannan mannanohydrolase B; Flags: Precursor gi|1279643|emb|CAA66061.1| endo-1,4 beta-mannanase [Piromyces sp.]
Contig18696	CBM_10	930	585	AAB69092	gi|2231247|gb|AAB69092.1|	1e-116	312	67.6282	acetylxylan esterase [Neocallimastix patriciarum]
Contig29445	CBM_10	1015	671	ZP_05496436	gi|256755664|ref|ZP_05496436.1|	2e-21	163	39.8773	lipolytic protein G-D-S-L family [Clostridium papyrosolvens DSM 2782] gi|256745498|gb|EEU58630.1| lipolytic protein G-D-S-L family [Clostridium papyrosolvens DSM 2782]
NODE_9175_length_815_cov_8.579141	CBM_10	859	657	YP_003099042	gi|256375382|ref|YP_003099042.1|	6e-21	141	43.2624	lipolytic protein G-D-S-L family [Actinosynnema mirum DSM 43827] gi|255919685|gb|ACU35196.1| lipolytic protein G-D-S-L family [Actinosynnema mirum DSM 43827]	Possible Full Length Gene
Contig22783	CBM_10	1101	3835	AAD43818	gi|5457159|gb|AAD43818.1|AF165266_1	1e-13	88	44.3182	endoglucanase precursor [Piromyces rhizinflatus]	Possible Full Length Gene
Contig22403	CBM_10	678	774	AAB92679	gi|1813486|gb|AAB92679.1|	1e-25	182	35.1648	cellulase C [Orpinomyces sp. PC-2]
Contig9577	CBM_10	598	259	CBL17363	gi|291544254|emb|CBL17363.1|	3e-19	90	51.1111	Endoglucanase [Ruminococcus sp. 18P13]
Contig21635	CBM_10	1309	761	YP_002504781	gi|220927872|ref|YP_002504781.1|	6e-98	359	52.6462	cellulosome protein dockerin type I [Clostridium cellulolyticum H10] gi|219998200|gb|ACL74801.1| cellulosome protein dockerin type I [Clostridium cellulolyticum H10]
NODE_74290_length_492_cov_4.481707	CBM_10	528	205	AAD43818	gi|5457159|gb|AAD43818.1|AF165266_1	1e-15	85	47.0588	endoglucanase precursor [Piromyces rhizinflatus]
Contig24467	CBM_10	676	365	AAC06321	gi|2981484|gb|AAC06321.1|	1e-16	89	43.8202	cellulase CelD [Neocallimastix patriciarum]
Contig8953	CBM_10	742	479	CAB92326	gi|8052316|emb|CAB92326.1|	5e-16	104	39.4231	endoglucanase 5A [Piromyces equi]
Contig5038	CBM_10	1395	938	ZP_04668137	gi|239625106|ref|ZP_04668137.1|	3e-18	114	43.8596	methionine adenosyltransferase [Clostridiales bacterium 1_7_47_FAA] gi|239519336|gb|EEQ59202.1| methionine adenosyltransferase [Clostridiales bacterium 1_7_47_FAA]
Contig23376	CBM_10	501	165	AAC05164	gi|2935581|gb|AAC05164.1|	8e-17	66	60.6061	1,4-beta-D-glucan-4-glucanohydrolase [Orpinomyces sp. PC-2]
Contig19	CBM_10	572	24	AAM94167	gi|33620325|gb|AAM94167.1|	3e-17	98	46.9388	cellulosomal glycoside hydrolase family 6 exoglucanase Cel6A [Piromyces equi]	Possible Full Length Gene
Contig29925	CBM_10	944	573	P55296	gi|1708917|sp|P55296.1|MANA_PIRSP	2e-17	116	40.5172	RecName: Full=Mannan endo-1,4-beta-mannosidase A; AltName: Full=Beta-mannanase A; AltName: Full=1,4-beta-D-mannan mannanohydrolase A; Flags: Precursor gi|1197368|emb|CAA62968.1| mannan endo-1,4-beta-mannosidase; mannanase A [Piromyces sp.]
Contig23136	CBM_10	521	243	ACL68347	gi|219964511|gb|ACL68347.1|	4e-22	63	73.0159	endo-1,4-beta-xylanase [Neocallimastix patriciarum]
Contig19516	CBM_10	1437	3285	YP_003250020	gi|261416337|ref|YP_003250020.1|	1e-107	273	67.033	hypothetical protein Fisuc_1948 [Fibrobacter succinogenes subsp. succinogenes S85] gi|261372793|gb|ACX75538.1| hypothetical protein Fisuc_1948 [Fibrobacter succinogenes subsp. succinogenes S85]	Possible Full Length Gene
Contig1217	CBM_10	573	252	AAL01211	gi|15529294|gb|AAL01211.1|AF177204_1	2e-11	105	36.1905	cellobiohydrolase II-like cellulase CelH [Orpinomyces sp. PC-2]
Contig29965	CBM_10	1143	1000	YP_003250020	gi|261416337|ref|YP_003250020.1|	1e-114	266	72.5564	hypothetical protein Fisuc_1948 [Fibrobacter succinogenes subsp. succinogenes S85] gi|261372793|gb|ACX75538.1| hypothetical protein Fisuc_1948 [Fibrobacter succinogenes subsp. succinogenes S85]
Contig23266	CBM_10	1413	1003	YP_003250020	gi|261416337|ref|YP_003250020.1|	1e-113	274	69.3431	hypothetical protein Fisuc_1948 [Fibrobacter succinogenes subsp. succinogenes S85] gi|261372793|gb|ACX75538.1| hypothetical protein Fisuc_1948 [Fibrobacter succinogenes subsp. succinogenes S85]	Possible Full Length Gene
Contig30390	CBM_10	1022	5033	YP_003250020	gi|261416337|ref|YP_003250020.1|	1e-44	144	59.0278	hypothetical protein Fisuc_1948 [Fibrobacter succinogenes subsp. succinogenes S85] gi|261372793|gb|ACX75538.1| hypothetical protein Fisuc_1948 [Fibrobacter succinogenes subsp. succinogenes S85]
Contig29158	CBM_10	1144	1521	YP_003250020	gi|261416337|ref|YP_003250020.1|	2e-35	129	55.814	hypothetical protein Fisuc_1948 [Fibrobacter succinogenes subsp. succinogenes S85] gi|261372793|gb|ACX75538.1| hypothetical protein Fisuc_1948 [Fibrobacter succinogenes subsp. succinogenes S85]
Contig23209	CBM_10	943	686	Q9Y871	gi|23821548|sp|Q9Y871.1|FAEB_PIREQ	2e-28	109	65.1376	RecName: Full=Feruloyl esterase B; AltName: Full=Ferulic acid esterase B; AltName: Full=Esterase A; Short=EstA; AltName: Full=Cinnamoyl ester hydrolase; Flags: Precursor gi|5566342|gb|AAD45376.1|AF164516_1 cinnamoyl ester hydrolase EstA [Piromyces equi]
NODE_48706_length_531_cov_3.696799	CBM_10	567	156	2J4M	gi|158428896|pdb|2J4M|A	6e-13	97	39.1753	Chain A, Double Dockerin From Piromyces Equi Cel45a gi|158428897|pdb|2J4N|A Chain A, Double Dockerin From Piromyces Equi Cel45a
Contig29630	CBM_10	605	394	AAB69090	gi|2231243|gb|AAB69090.1|	4e-62	199	61.3065	acetylxylan esterase [Neocallimastix patriciarum]
Contig4303	CBM_10	1438	872	AAP30747	gi|30315035|gb|AAP30747.1|	2e-16	87	47.1264	mannanase ManA [Piromyces sp. E2]
Contig2424	CBM_10	1033	1017	AAB69092	gi|2231247|gb|AAB69092.1|	1e-122	295	71.5254	acetylxylan esterase [Neocallimastix patriciarum]	Possible Full Length Gene
Contig30327	CBM_10	1485	689	Q9Y871	gi|23821548|sp|Q9Y871.1|FAEB_PIREQ	1e-134	255	87.8431	RecName: Full=Feruloyl esterase B; AltName: Full=Ferulic acid esterase B; AltName: Full=Esterase A; Short=EstA; AltName: Full=Cinnamoyl ester hydrolase; Flags: Precursor gi|5566342|gb|AAD45376.1|AF164516_1 cinnamoyl ester hydrolase EstA [Piromyces equi]	Possible Full Length Gene
Contig23562	CBM_10	599	1200	AAB69348	gi|2353007|gb|AAB69348.1|	2e-10	47	51.0638	cellulase [Orpinomyces joyonii]	Possible Full Length Gene
Contig10196	CBM_10	657	272	ACL68347	gi|219964511|gb|ACL68347.1|	4e-71	205	62.439	endo-1,4-beta-xylanase [Neocallimastix patriciarum]
Contig8050	CBM_10	517	186	ACL68347	gi|219964511|gb|ACL68347.1|	2e-14	70	47.1429	endo-1,4-beta-xylanase [Neocallimastix patriciarum]
Contig21712	CBM_10	2367	1470	ZP_04217292	gi|229085040|ref|ZP_04217292.1|	7e-16	295	22.0339	Spore coat protein H [Bacillus cereus Rock3-44] gi|228698356|gb|EEL51089.1| Spore coat protein H [Bacillus cereus Rock3-44]
NODE_1486_length_882_cov_10.526077	CBM_10	934	1699	ACL68347	gi|219964511|gb|ACL68347.1|	1e-128	302	72.8477	endo-1,4-beta-xylanase [Neocallimastix patriciarum]
Contig22573	CBM_10	1373	507	ZP_05496436	gi|256755664|ref|ZP_05496436.1|	1e-69	345	44.6377	lipolytic protein G-D-S-L family [Clostridium papyrosolvens DSM 2782] gi|256745498|gb|EEU58630.1| lipolytic protein G-D-S-L family [Clostridium papyrosolvens DSM 2782]
Contig10776	CBM_10	2066	1173	ACY02060	gi|261868885|gb|ACY02060.1|	4e-14	306	22.8758	spore coat protein H [Flammeovirga yaeyamensis]
NODE_39361_length_469_cov_2.656716	CBM_10	505	135	AAL01212	gi|15529296|gb|AAL01212.1|AF177205_1	8e-14	77	45.4545	cellobiohydrolase II-like cellulase CelI [Orpinomyces sp. PC-2]
Contig3198	CBM_10	728	293	Q12667	gi|2494337|sp|Q12667.1|XYNA_PIRSP	2e-22	147	37.415	RecName: Full=Endo-1,4-beta-xylanase A; AltName: Full=1,4-beta-D-xylan xylanohydrolase; AltName: Full=Xylanase A; Short=XYLA; Flags: Precursor gi|1197372|emb|CAA62969.1| endo-1,4-beta-xylanase; xylanase A [Piromyces sp.]
Contig21960	CBM_10	1037	580	AAD43818	gi|5457159|gb|AAD43818.1|AF165266_1	2e-07	40	62.5	endoglucanase precursor [Piromyces rhizinflatus]
Contig20358	CBM_10	673	554	AAD43818	gi|5457159|gb|AAD43818.1|AF165266_1	1e-11	63	46.0317	endoglucanase precursor [Piromyces rhizinflatus]
Contig25183	CBM_10	581	228	AAN76734	gi|25990955|gb|AAN76734.1|AF449412_1	2e-08	84	39.2857	cellulase Cel48A precursor [Piromyces sp. E2]
Contig24413	CBM_10	582	168	AAN76734	gi|25990955|gb|AAN76734.1|AF449412_1	2e-08	84	38.0952	cellulase Cel48A precursor [Piromyces sp. E2]
Contig8015	CBM_10	636	315	AAB92678	gi|1813484|gb|AAB92678.1|	9e-11	80	41.25	cellulase A [Orpinomyces sp. PC-2]
Contig6151	CBM_10	546	222	XP_002378971	gi|238495470|ref|XP_002378971.1|	0.46	100	28	beta-galactosidase, putative [Aspergillus flavus NRRL3357] gi|220695621|gb|EED51964.1| beta-galactosidase, putative [Aspergillus flavus NRRL3357]
Contig1878	Ricin_B_lectin	1344	181	CAJ81035	gi|89241796|emb|CAJ81035.1|	4e-11	112	35.7143	putative galactocerebrosidase [Actinoplanes sp. SE50/110]
Contig24564	Ricin_B_lectin	1005	552	ZP_04805535	gi|242260820|ref|ZP_04805535.1|	4e-84	281	54.4484	Ricin B lectin [Clostridium cellulovorans 743B] gi|242226911|gb|EES30200.1| Ricin B lectin [Clostridium cellulovorans 743B]
Contig30729	Ricin_B_lectin	1230	512	CBL16867	gi|291543758|emb|CBL16867.1|	1e-66	422	36.9668	Pectate lyase [Ruminococcus sp. 18P13]
Contig3006	Ricin_B_lectin	1660	298	ZP_04805535	gi|242260820|ref|ZP_04805535.1|	1e-139	371	63.0728	Ricin B lectin [Clostridium cellulovorans 743B] gi|242226911|gb|EES30200.1| Ricin B lectin [Clostridium cellulovorans 743B]
Contig12042	Ricin_B_lectin	1096	1009	YP_003115585	gi|256394021|ref|YP_003115585.1|	2e-08	114	34.2105	glycoside hydrolase family 62 [Catenulispora acidiphila DSM 44928] gi|256360247|gb|ACU73744.1| glycoside hydrolase family 62 [Catenulispora acidiphila DSM 44928]
Contig2473	Ricin_B_lectin	1163	414	YP_001195010	gi|146300419|ref|YP_001195010.1|	0.31	214	24.2991	hypothetical protein Fjoh_2668 [Flavobacterium johnsoniae UW101] gi|146154837|gb|ABQ05691.1| hypothetical protein Fjoh_2668 [Flavobacterium johnsoniae UW101]
Contig2316	Ricin_B_lectin	894	388	XP_002520852	gi|255559665|ref|XP_002520852.1|	4e-81	213	68.5446	alpha-galactosidase/alpha-n-acetylgalactosaminidase, putative [Ricinus communis] gi|223539983|gb|EEF41561.1| alpha-galactosidase/alpha-n-acetylgalactosaminidase, putative [Ricinus communis]
Contig7830	Ricin_B_lectin	811	286	XP_002372370	gi|238482263|ref|XP_002372370.1|	0.02	72	29.1667	alpha-galactosidase, putative [Aspergillus flavus NRRL3357] gi|292495588|sp|B8MWJ5.1|AGALA_ASPFN RecName: Full=Probable alpha-galactosidase A; AltName: Full=Melibiase A; Flags: Precursor gi|220700420|gb|EED56758.1| alpha-galactosidase, putative [Aspergillus flavus NRRL3357]
Contig399	Ricin_B_lectin	1350	1239	YP_003250020	gi|261416337|ref|YP_003250020.1|	1e-112	261	71.6475	hypothetical protein Fisuc_1948 [Fibrobacter succinogenes subsp. succinogenes S85] gi|261372793|gb|ACX75538.1| hypothetical protein Fisuc_1948 [Fibrobacter succinogenes subsp. succinogenes S85]
Contig13671	Ricin_B_lectin	638	176	CBL16867	gi|291543758|emb|CBL16867.1|	3e-47	204	45.098	Pectate lyase [Ruminococcus sp. 18P13]
Contig24952	Ricin_B_lectin	576	424	YP_590752	gi|94968704|ref|YP_590752.1|	2e-09	75	42.6667	Alpha-galactosidase [Candidatus Koribacter versatilis Ellin345] gi|94550754|gb|ABF40678.1| Alpha-galactosidase [Candidatus Koribacter versatilis Ellin345]
Contig31172	Ricin_B_lectin	552	306	XP_001458591	gi|145545815|ref|XP_001458591.1|	0.025	176	25	hypothetical protein [Paramecium tetraurelia strain d4-2] gi|124426412|emb|CAK91194.1| unnamed protein product [Paramecium tetraurelia]
Contig4385	Ricin_B_lectin	537	177	XP_002372370	gi|238482263|ref|XP_002372370.1|	0.73	68	29.4118	alpha-galactosidase, putative [Aspergillus flavus NRRL3357] gi|292495588|sp|B8MWJ5.1|AGALA_ASPFN RecName: Full=Probable alpha-galactosidase A; AltName: Full=Melibiase A; Flags: Precursor gi|220700420|gb|EED56758.1| alpha-galactosidase, putative [Aspergillus flavus NRRL3357]
Contig23124	Chitin_bind_1	1060	918	Q9AVB0	gi|56404659|sp|Q9AVB0.1|LECB_PHYAM	4e-68	313	44.4089	RecName: Full=Lectin-B; AltName: Full=PL-B; Flags: Precursor gi|13537555|dbj|BAB40792.1| mitogen PL-B [Phytolacca americana]
Contig5823	Chitin_bind_1	1002	402	EEY22269	gi|261359841|gb|EEY22269.1|	6e-61	298	40.604	lectin [Verticillium albo-atrum VaMs.102]
Contig27417	Chitin_bind_1	857	474	XP_384927	gi|46119101|ref|XP_384927.1|	5e-31	296	32.4324	hypothetical protein FG04751.1 [Gibberella zeae PH-1]
Contig4939	Chitin_bind_1	893	509	Q9AVB0	gi|56404659|sp|Q9AVB0.1|LECB_PHYAM	7e-50	309	38.1877	RecName: Full=Lectin-B; AltName: Full=PL-B; Flags: Precursor gi|13537555|dbj|BAB40792.1| mitogen PL-B [Phytolacca americana]
Contig7224	Chitin_bind_1	781	322	EEY22269	gi|261359841|gb|EEY22269.1|	1e-47	334	33.8323	lectin [Verticillium albo-atrum VaMs.102]
Contig27332	Chitin_bind_1	716	606	EEY22269	gi|261359841|gb|EEY22269.1|	6e-44	264	34.4697	lectin [Verticillium albo-atrum VaMs.102]
Contig21647	Chitin_bind_1	799	150	XP_384927	gi|46119101|ref|XP_384927.1|	1e-38	255	39.6078	hypothetical protein FG04751.1 [Gibberella zeae PH-1]
Contig590	Chitin_bind_1	1113	780	AAR97890	gi|40950521|gb|AAR97890.1|	3e-37	142	57.0423	cellulosomal serpin precursor [Piromyces sp. E2]
Contig1173	Chitin_bind_1	988	33	EEY22269	gi|261359841|gb|EEY22269.1|	3e-49	290	36.8966	lectin [Verticillium albo-atrum VaMs.102]
Contig28903	Chitin_bind_1	944	1849	EEY22269	gi|261359841|gb|EEY22269.1|	1e-41	275	37.0909	lectin [Verticillium albo-atrum VaMs.102]
Contig29161	Chitin_bind_1	829	742	XP_384927	gi|46119101|ref|XP_384927.1|	4e-27	281	33.452	hypothetical protein FG04751.1 [Gibberella zeae PH-1]
NODE_6978_length_664_cov_3.314759	Chitin_bind_1	700	124	XP_001905632	gi|171681377|ref|XP_001905632.1|	3e-30	218	34.8624	unnamed protein product [Podospora anserina] gi|170940647|emb|CAP65875.1| unnamed protein product [Podospora anserina]
Contig241	Chitin_bind_1	1220	843	EEY22269	gi|261359841|gb|EEY22269.1|	6e-41	269	33.0855	lectin [Verticillium albo-atrum VaMs.102]	Possible Full Length Gene
Contig10585	Chitin_bind_1	2014	963	EEY22269	gi|261359841|gb|EEY22269.1|	4e-35	393	25.9542	lectin [Verticillium albo-atrum VaMs.102]
Contig23027	Chitin_bind_1	632	429	EEY22269	gi|261359841|gb|EEY22269.1|	6e-34	213	34.2723	lectin [Verticillium albo-atrum VaMs.102]
Contig23154	Chitin_bind_1	707	385	EEY22269	gi|261359841|gb|EEY22269.1|	4e-33	191	39.7906	lectin [Verticillium albo-atrum VaMs.102]
Contig10002	Chitin_bind_1	809	245	BAI44118	gi|260279095|dbj|BAI44118.1|	7e-22	211	36.019	chitin binding protein 4 [Magnaporthe oryzae]
Contig6491	Chitin_bind_1	1998	2815	EEY22269	gi|261359841|gb|EEY22269.1|	2e-34	229	35.3712	lectin [Verticillium albo-atrum VaMs.102]
Contig20734	Chitin_bind_1	938	620	XP_384927	gi|46119101|ref|XP_384927.1|	2e-25	236	37.7119	hypothetical protein FG04751.1 [Gibberella zeae PH-1]
Contig24365	Chitin_bind_1	1037	780	XP_384927	gi|46119101|ref|XP_384927.1|	2e-25	204	35.7843	hypothetical protein FG04751.1 [Gibberella zeae PH-1]
Contig29503	Chitin_bind_1	630	664	BAI44115	gi|260279089|dbj|BAI44115.1|	9e-09	152	25.6579	chitin binding protein 1 [Magnaporthe oryzae]
Contig15249	Chitin_bind_1	512	518	EEY22269	gi|261359841|gb|EEY22269.1|	8e-31	170	39.4118	lectin [Verticillium albo-atrum VaMs.102]
Contig5044	Chitin_bind_1	875	533	XP_384927	gi|46119101|ref|XP_384927.1|	2e-25	272	31.9853	hypothetical protein FG04751.1 [Gibberella zeae PH-1]
Contig360	Chitin_bind_1	567	1752	EEY22269	gi|261359841|gb|EEY22269.1|	3e-34	178	41.573	lectin [Verticillium albo-atrum VaMs.102]
Contig5276	Chitin_bind_1	657	399	BAI44126	gi|260279111|dbj|BAI44126.1|	8e-19	167	31.7365	chitin binding 13 [Magnaporthe oryzae]
Contig14080	Chitin_bind_1	653	562	BAI44118	gi|260279095|dbj|BAI44118.1|	3e-24	187	33.6898	chitin binding protein 4 [Magnaporthe oryzae]
Contig22883	Chitin_bind_1	1040	724	XP_001905632	gi|171681377|ref|XP_001905632.1|	4e-27	220	33.1818	unnamed protein product [Podospora anserina] gi|170940647|emb|CAP65875.1| unnamed protein product [Podospora anserina]	Possible Full Length Gene
Contig26354	Chitin_bind_1	613	768	BAI44115	gi|260279089|dbj|BAI44115.1|	7e-24	139	41.7266	chitin binding protein 1 [Magnaporthe oryzae]
Contig5345	Chitin_bind_1	650	452	BAI44118	gi|260279095|dbj|BAI44118.1|	3e-26	178	39.8876	chitin binding protein 4 [Magnaporthe oryzae]
Contig3168	Chitin_bind_1	530	188	BAI44118	gi|260279095|dbj|BAI44118.1|	5e-20	129	37.2093	chitin binding protein 4 [Magnaporthe oryzae]
Contig4429	Chitin_bind_1	630	1156	XP_384927	gi|46119101|ref|XP_384927.1|	7e-33	216	38.8889	hypothetical protein FG04751.1 [Gibberella zeae PH-1]
Contig8326	Chitin_bind_1	686	343	EEY22269	gi|261359841|gb|EEY22269.1|	8e-25	110	49.0909	lectin [Verticillium albo-atrum VaMs.102]
Contig2280	Chitin_bind_1	2155	2020	EEY22269	gi|261359841|gb|EEY22269.1|	8e-26	201	33.3333	lectin [Verticillium albo-atrum VaMs.102]	Possible Full Length Gene
Contig12064	Chitin_bind_1	506	243	XP_384927	gi|46119101|ref|XP_384927.1|	1e-29	157	43.949	hypothetical protein FG04751.1 [Gibberella zeae PH-1]
Contig29245	Chitin_bind_1	1200	1544	Q9AVB0	gi|56404659|sp|Q9AVB0.1|LECB_PHYAM	5e-23	175	34.8571	RecName: Full=Lectin-B; AltName: Full=PL-B; Flags: Precursor gi|13537555|dbj|BAB40792.1| mitogen PL-B [Phytolacca americana]
Contig8652	Chitin_bind_1	709	256	BAI44126	gi|260279111|dbj|BAI44126.1|	2e-17	174	33.3333	chitin binding 13 [Magnaporthe oryzae]
Contig8855	Chitin_bind_1	597	213	EEY22269	gi|261359841|gb|EEY22269.1|	2e-27	226	34.5133	lectin [Verticillium albo-atrum VaMs.102]
Contig21263	Chitin_bind_1	746	813	BAI44115	gi|260279089|dbj|BAI44115.1|	3e-22	202	35.6436	chitin binding protein 1 [Magnaporthe oryzae]
Contig23746	Chitin_bind_1	919	1194	BAI44118	gi|260279095|dbj|BAI44118.1|	2e-17	117	44.4444	chitin binding protein 4 [Magnaporthe oryzae]
Contig23001	Chitin_bind_1	993	1104	CAP65615	gi|170940388|emb|CAP65615.1|	1e-25	267	28.839	unnamed protein product [Podospora anserina]
Contig907	Chitin_bind_1	2282	3332	EEY22269	gi|261359841|gb|EEY22269.1|	9e-21	113	46.9027	lectin [Verticillium albo-atrum VaMs.102]	Possible Full Length Gene
Contig5885	Chitin_bind_1	639	151	XP_001558442	gi|154318247|ref|XP_001558442.1|	8e-10	93	35.4839	hypothetical protein BC1G_03291 [Botryotinia fuckeliana B05.10] gi|150842814|gb|EDN18007.1| hypothetical protein BC1G_03291 [Botryotinia fuckeliana B05.10]
Contig628	Chitin_bind_1	644	568	XP_001904882	gi|171679872|ref|XP_001904882.1|	8e-26	177	38.4181	unnamed protein product [Podospora anserina] gi|170939562|emb|CAP64789.1| unnamed protein product [Podospora anserina]
Contig234	Chitin_bind_1	2145	2223	EEY21089	gi|261358661|gb|EEY21089.1|	1e-19	124	44.3548	chitinase [Verticillium albo-atrum VaMs.102]	Possible Full Length Gene
Contig26500	Chitin_bind_1	551	253	XP_001560867	gi|154323105|ref|XP_001560867.1|	2e-14	86	45.3488	hypothetical protein BC1G_00895 [Botryotinia fuckeliana B05.10] gi|150848229|gb|EDN23422.1| hypothetical protein BC1G_00895 [Botryotinia fuckeliana B05.10]
Contig13714	Chitin_bind_1	789	286	ABK58015	gi|117937826|gb|ABK58015.1|	2e-19	133	39.8496	putative chitin deacetylase [Batrachochytrium dendrobatidis]
Contig22529	Chitin_bind_1	1224	701	BAI44126	gi|260279111|dbj|BAI44126.1|	3e-25	204	30.3922	chitin binding 13 [Magnaporthe oryzae]
Contig21374	Chitin_bind_1	622	234	XP_001904882	gi|171679872|ref|XP_001904882.1|	2e-14	202	30.6931	unnamed protein product [Podospora anserina] gi|170939562|emb|CAP64789.1| unnamed protein product [Podospora anserina]
Contig2590	Chitin_bind_1	712	556	EEY22269	gi|261359841|gb|EEY22269.1|	4e-26	188	35.6383	lectin [Verticillium albo-atrum VaMs.102]
Contig2837	Chitin_bind_1	968	102	XP_001598553	gi|156065263|ref|XP_001598553.1|	5e-38	347	31.9885	hypothetical protein SS1G_00642 [Sclerotinia sclerotiorum 1980] gi|154691501|gb|EDN91239.1| hypothetical protein SS1G_00642 [Sclerotinia sclerotiorum 1980]	Possible Full Length Gene
Contig1924	Chitin_bind_1	505	143	EEY21089	gi|261358661|gb|EEY21089.1|	5e-18	114	42.9825	chitinase [Verticillium albo-atrum VaMs.102]
Contig13893	Chitin_bind_1	594	279	XP_384927	gi|46119101|ref|XP_384927.1|	1e-33	184	42.3913	hypothetical protein FG04751.1 [Gibberella zeae PH-1]	Possible Full Length Gene
Contig11339	Chitin_bind_1	572	211	EEY22269	gi|261359841|gb|EEY22269.1|	2e-16	143	34.965	lectin [Verticillium albo-atrum VaMs.102]
Contig9219	Chitin_bind_1	968	277	ABE77384	gi|92430355|gb|ABE77384.1|	3e-25	189	35.4497	HFR-3 [Triticum aestivum]
Contig5477	Chitin_bind_1	826	659	XP_001933394	gi|189194111|ref|XP_001933394.1|	3e-20	118	45.7627	chitin binding protein [Pyrenophora tritici-repentis Pt-1C-BFP] gi|187978958|gb|EDU45584.1| chitin binding protein [Pyrenophora tritici-repentis Pt-1C-BFP]
Contig4943	Chitin_bind_1	640	220	XP_384927	gi|46119101|ref|XP_384927.1|	1e-28	165	41.8182	hypothetical protein FG04751.1 [Gibberella zeae PH-1]
Contig22543	Chitin_bind_1	2138	1547	ZP_02181401	gi|163786953|ref|ZP_02181401.1|	4e-17	432	22.9167	hypothetical protein FBALC1_17247 [Flavobacteriales bacterium ALC-1] gi|159878813|gb|EDP72869.1| hypothetical protein FBALC1_17247 [Flavobacteriales bacterium ALC-1]
Contig29996	Chitin_bind_1	720	318	EEY22269	gi|261359841|gb|EEY22269.1|	2e-15	113	33.6283	lectin [Verticillium albo-atrum VaMs.102]
Contig6430	Chitin_bind_1	555	288	EEY21089	gi|261358661|gb|EEY21089.1|	1e-20	125	40.8	chitinase [Verticillium albo-atrum VaMs.102]
Contig30348	Chitin_bind_1	521	295	XP_384927	gi|46119101|ref|XP_384927.1|	9e-14	176	29.5455	hypothetical protein FG04751.1 [Gibberella zeae PH-1]
Contig1125	Chitin_bind_1	707	765	ABK58015	gi|117937826|gb|ABK58015.1|	2e-20	103	42.7184	putative chitin deacetylase [Batrachochytrium dendrobatidis]
Contig2064	Chitin_bind_1	1619	32	EEY22269	gi|261359841|gb|EEY22269.1|	3e-34	218	37.6147	lectin [Verticillium albo-atrum VaMs.102]
Contig21567	Chitin_bind_1	504	220	XP_001912680	gi|171695512|ref|XP_001912680.1|	4e-10	37	70.2703	unnamed protein product [Podospora anserina] gi|170947998|emb|CAP60162.1| unnamed protein product [Podospora anserina]
NODE_7530_length_476_cov_9.714286	Chitin_bind_1	520	447	EEU39765	gi|256726404|gb|EEU39765.1|	4e-18	114	38.5965	hypothetical protein NECHADRAFT_93052 [Nectria haematococca mpVI 77-13-4]
Contig6241	Chitin_bind_1	739	306	BAI44126	gi|260279111|dbj|BAI44126.1|	5e-17	123	39.8374	chitin binding 13 [Magnaporthe oryzae]
Contig3097	Chitin_bind_1	893	7205	EEY21089	gi|261358661|gb|EEY21089.1|	3e-17	117	35.0427	chitinase [Verticillium albo-atrum VaMs.102]
Contig3790	Chitin_bind_1	581	590	1ULK	gi|40889776|pdb|1ULK|A	9e-15	113	39.823	Chain A, Crystal Structure Of Pokeweed Lectin-C gi|40889777|pdb|1ULK|B Chain B, Crystal Structure Of Pokeweed Lectin-C gi|1110548|gb|AAB35257.1| lectin-C, PL-C [Phytolacca americana=pokeweeds, roots, Peptide, 126 aa]
Contig23623	Chitin_bind_1	539	426	XP_002384073	gi|238505728|ref|XP_002384073.1|	4e-09	34	67.6471	class V chitinase, putative [Aspergillus flavus NRRL3357] gi|220690187|gb|EED46537.1| class V chitinase, putative [Aspergillus flavus NRRL3357]
Contig23088	Chitin_bind_1	616	503	EEY21089	gi|261358661|gb|EEY21089.1|	6e-15	107	41.1215	chitinase [Verticillium albo-atrum VaMs.102]
Contig4227	Chitin_bind_1	665	263	XP_361310	gi|39943546|ref|XP_361310.1|	2e-12	109	36.6972	hypothetical protein MGG_03784 [Magnaporthe grisea 70-15] gi|145014465|gb|EDJ99033.1| hypothetical protein MGG_03784 [Magnaporthe grisea 70-15]
Contig29832	Chitin_bind_1	534	867	EEY22269	gi|261359841|gb|EEY22269.1|	3e-16	121	40.4959	lectin [Verticillium albo-atrum VaMs.102]
Contig17079	Chitin_bind_1	523	332	EEY22269	gi|261359841|gb|EEY22269.1|	4e-19	171	30.4094	lectin [Verticillium albo-atrum VaMs.102]
Contig7906	Chitin_bind_1	521	234	XP_001403530	gi|145602203|ref|XP_001403530.1|	4e-08	42	54.7619	hypothetical protein MGG_12939 [Magnaporthe grisea 70-15] gi|145010634|gb|EDJ95290.1| hypothetical protein MGG_12939 [Magnaporthe grisea 70-15]
Contig31423	Chitin_bind_1	1042	651	XP_359976	gi|145615059|ref|XP_359976.2|	3e-16	191	30.3665	hypothetical protein MGG_05351 [Magnaporthe grisea 70-15] gi|145021980|gb|EDK06000.1| hypothetical protein MGG_05351 [Magnaporthe grisea 70-15]
NODE_12804_length_1122_cov_11.425134	Chitin_bind_1	1166	3175	ABK58015	gi|117937826|gb|ABK58015.1|	1e-13	119	36.1345	putative chitin deacetylase [Batrachochytrium dendrobatidis]	Possible Full Length Gene
NODE_4383_length_1229_cov_11.374288	Chitin_bind_1	1281	2636	ABK58015	gi|117937826|gb|ABK58015.1|	3e-12	119	34.4538	putative chitin deacetylase [Batrachochytrium dendrobatidis]	Possible Full Length Gene
Contig1224	Chitin_bind_1	537	251	XP_001797954	gi|169609070|ref|XP_001797954.1|	3e-11	137	30.6569	hypothetical protein SNOG_07620 [Phaeosphaeria nodorum SN15] gi|111063966|gb|EAT85086.1| hypothetical protein SNOG_07620 [Phaeosphaeria nodorum SN15]
Contig21417	Chitin_bind_1	540	676	BAI44118	gi|260279095|dbj|BAI44118.1|	6e-20	171	30.9942	chitin binding protein 4 [Magnaporthe oryzae]
Contig1644	Chitin_bind_1	1065	64	NP_982610	gi|45184892|ref|NP_982610.1|	1e-10	277	23.8267	AAR069Wp [Ashbya gossypii ATCC 10895] gi|44980501|gb|AAS50434.1| AAR069Wp [Ashbya gossypii ATCC 10895]
Contig6589	Chitin_bind_1	581	308	XP_001912680	gi|171695512|ref|XP_001912680.1|	9e-12	40	72.5	unnamed protein product [Podospora anserina] gi|170947998|emb|CAP60162.1| unnamed protein product [Podospora anserina]
Contig29186	Chitin_bind_1	1991	2982	ZP_04563476	gi|237732995|ref|ZP_04563476.1|	2e-21	431	27.1462	predicted protein [Mollicutes bacterium D7] gi|229383899|gb|EEO33990.1| predicted protein [Mollicutes bacterium D7]
Contig21811	Chitin_bind_1	506	166	Q01MB6	gi|152013345|sp|Q01MB6.2|AGI_ORYSI	6e-20	132	37.8788	RecName: Full=Lectin; AltName: Full=Agglutinin; Contains: RecName: Full=Lectin 10 kDa peptide; Contains: RecName: Full=Lectin 8 kDa peptide; Flags: Precursor gi|218194445|gb|EEC76872.1| hypothetical protein OsI_15064 [Oryza sativa Indica Group]
Contig9244	Chitin_bind_1	641	355	ABK58015	gi|117937826|gb|ABK58015.1|	4e-20	106	43.3962	putative chitin deacetylase [Batrachochytrium dendrobatidis]
Contig20861	Chitin_bind_1	652	424	XP_001792460	gi|169598073|ref|XP_001792460.1|	2e-14	213	27.6995	hypothetical protein SNOG_01835 [Phaeosphaeria nodorum SN15] gi|111070364|gb|EAT91484.1| hypothetical protein SNOG_01835 [Phaeosphaeria nodorum SN15]
Contig25359	Chitin_bind_1	525	487	XP_361056	gi|39943038|ref|XP_361056.1|	8e-07	47	48.9362	hypothetical protein MGG_03599 [Magnaporthe grisea 70-15] gi|145009830|gb|EDJ94486.1| hypothetical protein MGG_03599 [Magnaporthe grisea 70-15] gi|260279099|dbj|BAI44120.1| putative chitinase [Magnaporthe oryzae]
Contig2203	Chitin_bind_1	559	147	BAI44115	gi|260279089|dbj|BAI44115.1|	5e-12	77	38.961	chitin binding protein 1 [Magnaporthe oryzae]
Contig5517	Chitin_bind_1	539	353	XP_002384073	gi|238505728|ref|XP_002384073.1|	2e-10	57	50.8772	class V chitinase, putative [Aspergillus flavus NRRL3357] gi|220690187|gb|EED46537.1| class V chitinase, putative [Aspergillus flavus NRRL3357]
Contig29243	Chitin_bind_1	2286	2254	EDP52952	gi|159127837|gb|EDP52952.1|	1e-76	670	32.0896	extracellular serine-rich protein, putative [Aspergillus fumigatus A1163]
Contig2638	Chitin_bind_1	904	72	XP_001912680	gi|171695512|ref|XP_001912680.1|	2e-09	39	66.6667	unnamed protein product [Podospora anserina] gi|170947998|emb|CAP60162.1| unnamed protein product [Podospora anserina]
Contig29854	CBM_20	1425	1653	ZP_01852968	gi|149174341|ref|ZP_01852968.1|	4e-09	342	23.9766	Parallel beta-helix repeat protein [Planctomyces maris DSM 8797] gi|148846886|gb|EDL61222.1| Parallel beta-helix repeat protein [Planctomyces maris DSM 8797]
Contig4424	F5_F8_type_C	595	660	YP_003123468	gi|256422815|ref|YP_003123468.1|	6e-17	117	41.8803	glycoside hydrolase family 18 [Chitinophaga pinensis DSM 2588] gi|256037723|gb|ACU61267.1| glycoside hydrolase family 18 [Chitinophaga pinensis DSM 2588]
Contig9433	CBM_48	550	267	EEQ33998	gi|238844336|gb|EEQ33998.1|	1e-39	142	54.9296	1,4-alpha-glucan branching enzyme [Microsporum canis CBS 113480]
Contig8017	LysM	762	301	ZP_06250496	gi|281419482|ref|ZP_06250496.1|	0.001	175	29.1429	ErfK/YbiS/YcfS/YnhG family protein [Clostridium thermocellum JW20] gi|281406888|gb|EFB37152.1| ErfK/YbiS/YcfS/YnhG family protein [Clostridium thermocellum JW20]
Contig731	LysM	827	286	ZP_05853124	gi|260587211|ref|ZP_05853124.1|	7e-33	165	44.8485	N-acetylmuramoyl-L-alanine amidase [Blautia hansenii DSM 20583] gi|260542406|gb|EEX22975.1| N-acetylmuramoyl-L-alanine amidase [Blautia hansenii DSM 20583]	Possible Full Length Gene
Contig29178	LysM	1118	2115	YP_003432889	gi|288818541|ref|YP_003432889.1|	0.026	112	26.7857	lipoprotein [Hydrogenobacter thermophilus TK-6] gi|288787941|dbj|BAI69688.1| lipoprotein [Hydrogenobacter thermophilus TK-6]
Contig23026	LysM	712	538	XP_001310466	gi|123439388|ref|XP_001310466.1|	1e-63	168	66.6667	hypothetical protein [Trichomonas vaginalis G3] gi|121892237|gb|EAX97536.1| conserved hypothetical protein [Trichomonas vaginalis G3]
Contig29982	LysM	805	2273	ZP_05853124	gi|260587211|ref|ZP_05853124.1|	2e-33	166	45.1807	N-acetylmuramoyl-L-alanine amidase [Blautia hansenii DSM 20583] gi|260542406|gb|EEX22975.1| N-acetylmuramoyl-L-alanine amidase [Blautia hansenii DSM 20583]	Possible Full Length Gene
Contig21424	LysM	672	6275	ZP_05853124	gi|260587211|ref|ZP_05853124.1|	7e-23	139	45.3237	N-acetylmuramoyl-L-alanine amidase [Blautia hansenii DSM 20583] gi|260542406|gb|EEX22975.1| N-acetylmuramoyl-L-alanine amidase [Blautia hansenii DSM 20583]	Possible Full Length Gene
Contig2890	LysM	752	1330	ZP_05853124	gi|260587211|ref|ZP_05853124.1|	1e-35	165	49.697	N-acetylmuramoyl-L-alanine amidase [Blautia hansenii DSM 20583] gi|260542406|gb|EEX22975.1| N-acetylmuramoyl-L-alanine amidase [Blautia hansenii DSM 20583]
Contig30200	LysM	567	694	EFE40484	gi|291184982|gb|EFE40484.1|	0.0006	99	28.2828	class V chitinase Chi100 [Trichophyton verrucosum HKI 0517]
Contig1569	LysM	751	1094	ZP_05853124	gi|260587211|ref|ZP_05853124.1|	1e-34	164	46.9512	N-acetylmuramoyl-L-alanine amidase [Blautia hansenii DSM 20583] gi|260542406|gb|EEX22975.1| N-acetylmuramoyl-L-alanine amidase [Blautia hansenii DSM 20583]
Contig30786	LysM	621	3701	ZP_03716306	gi|225027114|ref|ZP_03716306.1|	0.058	73	28.7671	hypothetical protein EUBHAL_01370 [Eubacterium hallii DSM 3353] gi|224955578|gb|EEG36787.1| hypothetical protein EUBHAL_01370 [Eubacterium hallii DSM 3353]
Contig8327	LysM	516	245	XP_001883065	gi|170103701|ref|XP_001883065.1|	0.0003	97	31.9588	predicted protein [Laccaria bicolor S238N-H82] gi|164641946|gb|EDR06204.1| predicted protein [Laccaria bicolor S238N-H82]
NODE_10482_length_716_cov_4.349162	Polysacc_deac_1	752	371	ZP_05349062	gi|255284507|ref|ZP_05349062.1|	5e-27	195	34.359	putative secreted protein [Bryantella formatexigens DSM 14469] gi|255264943|gb|EET58148.1| putative secreted protein [Bryantella formatexigens DSM 14469]
Contig30430	Polysacc_deac_1	628	412	EFE44609	gi|291189315|gb|EFE44609.1|	1e-24	212	33.9623	hypothetical protein TRV_00605 [Trichophyton verrucosum HKI 0517]
Contig14819	Polysacc_deac_1	641	273	ZP_06347996	gi|283798843|ref|ZP_06347996.1|	9e-22	192	35.4167	peptidoglycan N-acetylglucosamine deacetylase A [Clostridium sp. M62/1] gi|291073530|gb|EFE10894.1| peptidoglycan N-acetylglucosamine deacetylase A [Clostridium sp. M62/1]
Contig21423	Polysacc_deac_1	1445	2355	XP_359754	gi|39940434|ref|XP_359754.1|	4e-26	218	35.7798	hypothetical protein MGG_05023 [Magnaporthe grisea 70-15] gi|145010731|gb|EDJ95387.1| hypothetical protein MGG_05023 [Magnaporthe grisea 70-15] gi|260279109|dbj|BAI44125.1| putative chitin deacetylase [Magnaporthe oryzae]
Contig15114	Polysacc_deac_1	988	632	ACF22100	gi|193804915|gb|ACF22100.1|	2e-28	222	37.3874	chitin deacetylase [Emericella nidulans]
Contig31473	Polysacc_deac_1	651	452	CAQ16203	gi|209570274|emb|CAQ16203.1|	5e-26	203	35.9606	hypothetical protein [Glomerella graminicola]
Contig7842	Polysacc_deac_1	570	167	EEY20068	gi|261357640|gb|EEY20068.1|	5e-26	181	40.3315	chitin deacetylase [Verticillium albo-atrum VaMs.102]
Contig23048	Polysacc_deac_1	955	893	EEY21363	gi|261358935|gb|EEY21363.1|	9e-35	230	39.1304	chitin deacetylase [Verticillium albo-atrum VaMs.102]
Contig22709	Polysacc_deac_1	946	830	XP_001905400	gi|171680912|ref|XP_001905400.1|	1e-32	221	36.1991	unnamed protein product [Podospora anserina] gi|170940414|emb|CAP65640.1| unnamed protein product [Podospora anserina]
NODE_45052_length_553_cov_5.039783	Polysacc_deac_1	589	217	CAQ16203	gi|209570274|emb|CAQ16203.1|	4e-22	111	47.7477	hypothetical protein [Glomerella graminicola]
NODE_7121_length_901_cov_10.762486	Polysacc_deac_1	945	1563	XP_386725	gi|46124343|ref|XP_386725.1|	2e-36	251	38.6454	hypothetical protein FG06549.1 [Gibberella zeae PH-1]	Possible Full Length Gene
Contig17344	Polysacc_deac_1	908	314	ABK58012	gi|117937820|gb|ABK58012.1|	3e-16	228	30.2632	putative chitin deacetylase [Batrachochytrium dendrobatidis]
Contig2348	Polysacc_deac_1	900	1189	CBI58524	gi|289614687|emb|CBI58524.1|	4e-31	239	35.5649	unnamed protein product [Sordaria macrospora]
Contig1097	Polysacc_deac_1	668	250	2IW0	gi|112491417|pdb|2IW0|A	5e-27	218	34.4037	Chain A, Structure Of The Chitin Deacetylase From The Fungal Pathogen Colletotrichum Lindemuthianum
Contig993	Polysacc_deac_1	851	467	XP_362692	gi|145612898|ref|XP_362692.2|	1e-25	217	33.6406	hypothetical protein MGG_08356 [Magnaporthe grisea 70-15] gi|145019991|gb|EDK04219.1| hypothetical protein MGG_08356 [Magnaporthe grisea 70-15]
Contig22718	Polysacc_deac_1	941	330	XP_001831922	gi|169850453|ref|XP_001831922.1|	7e-19	266	29.3233	hypothetical protein CC1G_12897 [Coprinopsis cinerea okayama7#130] gi|116506998|gb|EAU89893.1| hypothetical protein CC1G_12897 [Coprinopsis cinerea okayama7#130]
Contig28611	Polysacc_deac_1	1069	619	XP_001840108	gi|169867054|ref|XP_001840108.1|	3e-26	230	35.6522	predicted protein [Coprinopsis cinerea okayama7#130] gi|116498660|gb|EAU81555.1| predicted protein [Coprinopsis cinerea okayama7#130]
Contig9520	Polysacc_deac_1	847	257	XP_001933998	gi|189195320|ref|XP_001933998.1|	7e-20	253	28.8538	chitin binding protein [Pyrenophora tritici-repentis Pt-1C-BFP] gi|187979877|gb|EDU46503.1| chitin binding protein [Pyrenophora tritici-repentis Pt-1C-BFP]
Contig25338	Polysacc_deac_1	761	469	EEY20068	gi|261357640|gb|EEY20068.1|	7e-26	228	35.0877	chitin deacetylase [Verticillium albo-atrum VaMs.102]
Contig25066	Polysacc_deac_1	804	379	XP_363190	gi|39949397|ref|XP_363190.1|	5e-20	211	31.7536	hypothetical protein MGG_08774 [Magnaporthe grisea 70-15] gi|145009326|gb|EDJ94037.1| hypothetical protein MGG_08774 [Magnaporthe grisea 70-15]
Contig22541	Polysacc_deac_1	836	596	EEU39765	gi|256726404|gb|EEU39765.1|	4e-17	248	32.2581	hypothetical protein NECHADRAFT_93052 [Nectria haematococca mpVI 77-13-4]
Contig29997	Polysacc_deac_1	977	587	XP_001268141	gi|121699752|ref|XP_001268141.1|	2e-17	165	34.5455	chitin deacetylase, putative [Aspergillus clavatus NRRL 1] gi|119396283|gb|EAW06715.1| chitin deacetylase, putative [Aspergillus clavatus NRRL 1]
Contig28783	Polysacc_deac_1	1109	1716	XP_958437	gi|164422949|ref|XP_958437.2|	8e-25	232	36.2069	hypothetical protein NCU09508 [Neurospora crassa OR74A] gi|157069884|gb|EAA29201.2| conserved hypothetical protein [Neurospora crassa OR74A]
Contig23626	Polysacc_deac_1	889	813	EEY20068	gi|261357640|gb|EEY20068.1|	4e-24	220	35	chitin deacetylase [Verticillium albo-atrum VaMs.102]
Contig931	Polysacc_deac_1	805	830	EEY19684	gi|261357256|gb|EEY19684.1|	5e-17	238	29.8319	polysaccharide deacetylase family protein [Verticillium albo-atrum VaMs.102]
Contig7835	Polysacc_deac_1	1253	522	XP_002374100	gi|238485724|ref|XP_002374100.1|	3e-18	253	29.249	chitin deacetylase, putative [Aspergillus flavus NRRL3357] gi|220698979|gb|EED55318.1| chitin deacetylase, putative [Aspergillus flavus NRRL3357]	Possible Full Length Gene
Contig21498	Polysacc_deac_1	981	2424	YP_677852	gi|110637645|ref|YP_677852.1|	3e-55	313	42.1725	bifunctional xylanase/esterase; CBM9 module, glycoside hydrolase family 8 protein and carbohydrate esterase family 4 protein [Cytophaga hutchinsonii ATCC 33406] gi|110280326|gb|ABG58512.1| CHU large protein; candidate bifunctional xylanase/esterase; CBM9 module, Glycoside Hydrolase Family 8 protein and Carbohydrate Esterase Family 4 protein [Cytophaga hutchinsonii ATCC 33406]	Possible Full Length Gene
Contig8991	Polysacc_deac_1	940	1944	EEY20068	gi|261357640|gb|EEY20068.1|	2e-24	227	33.0396	chitin deacetylase [Verticillium albo-atrum VaMs.102]
Contig1781	Polysacc_deac_1	990	1108	YP_677852	gi|110637645|ref|YP_677852.1|	1e-52	312	40.0641	bifunctional xylanase/esterase; CBM9 module, glycoside hydrolase family 8 protein and carbohydrate esterase family 4 protein [Cytophaga hutchinsonii ATCC 33406] gi|110280326|gb|ABG58512.1| CHU large protein; candidate bifunctional xylanase/esterase; CBM9 module, Glycoside Hydrolase Family 8 protein and Carbohydrate Esterase Family 4 protein [Cytophaga hutchinsonii ATCC 33406]
Contig4101	Polysacc_deac_1	800	337	XP_959693	gi|164422983|ref|XP_959693.2|	2e-18	160	32.5	hypothetical protein NCU09582 [Neurospora crassa OR74A] gi|157069898|gb|EAA30457.2| conserved hypothetical protein [Neurospora crassa OR74A]
Contig10063	Polysacc_deac_1	679	324	EEY20068	gi|261357640|gb|EEY20068.1|	1e-12	230	26.9565	chitin deacetylase [Verticillium albo-atrum VaMs.102]
Contig24262	Polysacc_deac_1	536	186	YP_003412566	gi|284800701|ref|YP_003412566.1|	1e-08	133	29.3233	hypothetical protein LM5578_0448 [Listeria monocytogenes 08-5578] gi|284993887|ref|YP_003415655.1| hypothetical protein LM5923_0447 [Listeria monocytogenes 08-5923] gi|284056263|gb|ADB67204.1| hypothetical protein LM5578_0448 [Listeria monocytogenes 08-5578] gi|284059354|gb|ADB70293.1| hypothetical protein LM5923_0447 [Listeria monocytogenes 08-5923]
Contig4916	Polysacc_deac_1	967	612	YP_003250045	gi|261416362|ref|YP_003250045.1|	1e-155	327	79.5107	polysaccharide deacetylase [Fibrobacter succinogenes subsp. succinogenes S85] gi|261372818|gb|ACX75563.1| polysaccharide deacetylase [Fibrobacter succinogenes subsp. succinogenes S85]
Contig22653	Polysacc_deac_1	643	386	XP_001802089	gi|169617349|ref|XP_001802089.1|	1e-24	225	32	hypothetical protein SNOG_11852 [Phaeosphaeria nodorum SN15] gi|160703387|gb|EAT80896.2| hypothetical protein SNOG_11852 [Phaeosphaeria nodorum SN15]
Contig426	Pectinesterase	1124	153	ZP_06718852	gi|294640900|ref|ZP_06718852.1|	1e-129	367	63.2153	pectinesterase [Ruminococcus albus 8] gi|291504166|gb|EFF16850.1| pectinesterase [Ruminococcus albus 8]
Contig21578	Pectinesterase	1218	624	ZP_06143861	gi|268610134|ref|ZP_06143861.1|	1e-133	372	63.172	Pectate lyase/Amb allergen [Ruminococcus flavefaciens FD-1]
Contig7215	Pectinesterase	1074	480	ZP_06143861	gi|268610134|ref|ZP_06143861.1|	1e-133	355	65.3521	Pectate lyase/Amb allergen [Ruminococcus flavefaciens FD-1]
Contig2434	Amidohydro_1	1371	197	XP_001580549	gi|154415047|ref|XP_001580549.1|	0	451	70.7317	Amidohydrolase family protein [Trichomonas vaginalis G3] gi|121914768|gb|EAY19563.1| Amidohydrolase family protein [Trichomonas vaginalis G3]
Contig25221	Amidohydro_1	777	548	XP_001580549	gi|154415047|ref|XP_001580549.1|	1e-67	255	51.7647	Amidohydrolase family protein [Trichomonas vaginalis G3] gi|121914768|gb|EAY19563.1| Amidohydrolase family protein [Trichomonas vaginalis G3]
Contig9584	Amidohydro_1	501	155	XP_001580549	gi|154415047|ref|XP_001580549.1|	4e-73	165	81.2121	Amidohydrolase family protein [Trichomonas vaginalis G3] gi|121914768|gb|EAY19563.1| Amidohydrolase family protein [Trichomonas vaginalis G3]
Contig22339	Pec_lyase_C	1515	687	ZP_06142260	gi|268608533|ref|ZP_06142260.1|	1e-120	404	50.9901	Pectate lyase/Amb allergen [Ruminococcus flavefaciens FD-1]	Possible Full Length Gene
Contig828	Pec_lyase_C	1837	2147	ZP_06717864	gi|294639839|ref|ZP_06717864.1|	1e-156	613	51.876	pectate lyase [Ruminococcus albus 8] gi|291505629|gb|EFF18240.1| pectate lyase [Ruminococcus albus 8]
Contig3060	Pec_lyase_C	671	979	YP_002487258	gi|220911949|ref|YP_002487258.1|	2e-26	197	37.5635	Pectate lyase/Amb allergen [Arthrobacter chlorophenolicus A6] gi|219858827|gb|ACL39169.1| Pectate lyase/Amb allergen [Arthrobacter chlorophenolicus A6]
Contig16158	Pec_lyase_C	547	204	YP_003243122	gi|261406881|ref|YP_003243122.1|	6e-39	178	48.8764	Pectate lyase/Amb allergen [Geobacillus sp. Y412MC10] gi|261283344|gb|ACX65315.1| Pectate lyase/Amb allergen [Geobacillus sp. Y412MC10]
Contig6104	Pec_lyase_C	604	265	CBL17651	gi|291544542|emb|CBL17651.1|	4e-29	191	37.1728	Pectate lyase [Ruminococcus sp. 18P13]
Contig30471	Pec_lyase_C	518	285	YP_003243122	gi|261406881|ref|YP_003243122.1|	1e-14	110	36.3636	Pectate lyase/Amb allergen [Geobacillus sp. Y412MC10] gi|261283344|gb|ACX65315.1| Pectate lyase/Amb allergen [Geobacillus sp. Y412MC10]
Contig2859	Pectate_lyase	795	534	XP_001554464	gi|154310264|ref|XP_001554464.1|	8e-52	219	51.1416	hypothetical protein BC1G_07052 [Botryotinia fuckeliana B05.10] gi|150851613|gb|EDN26806.1| hypothetical protein BC1G_07052 [Botryotinia fuckeliana B05.10]	Possible Full Length Gene
Contig28811	Pectate_lyase	828	4010	XP_001554464	gi|154310264|ref|XP_001554464.1|	3e-48	233	48.0687	hypothetical protein BC1G_07052 [Botryotinia fuckeliana B05.10] gi|150851613|gb|EDN26806.1| hypothetical protein BC1G_07052 [Botryotinia fuckeliana B05.10]	Possible Full Length Gene
Contig20357	Pectate_lyase	800	5711	XP_001554464	gi|154310264|ref|XP_001554464.1|	3e-50	223	50.2242	hypothetical protein BC1G_07052 [Botryotinia fuckeliana B05.10] gi|150851613|gb|EDN26806.1| hypothetical protein BC1G_07052 [Botryotinia fuckeliana B05.10]
Contig2492	Pectate_lyase	526	585	XP_001215463	gi|115399748|ref|XP_001215463.1|	9e-30	146	50	hypothetical protein ATEG_06285 [Aspergillus terreus NIH2624] gi|114191129|gb|EAU32829.1| hypothetical protein ATEG_06285 [Aspergillus terreus NIH2624]
Contig21247	Alpha-L-AF_C	1382	873	CBL09057	gi|291535945|emb|CBL09057.1|	1e-127	466	49.1416	Alpha-L-arabinofuranosidase [Roseburia intestinalis M50/1] gi|291538437|emb|CBL11548.1| Alpha-L-arabinofuranosidase [Roseburia intestinalis XB6B4]
Contig8415	Bgal_small_N	721	219	ZP_06142336	gi|268608609|ref|ZP_06142336.1|	1e-91	236	68.2203	beta-galactosidase [Ruminococcus flavefaciens FD-1]
Contig3630	Bgal_small_N	832	356	ZP_06142336	gi|268608609|ref|ZP_06142336.1|	1e-96	264	64.3939	beta-galactosidase [Ruminococcus flavefaciens FD-1]
Contig10124	Bgal_small_N	703	261	ZP_06142336	gi|268608609|ref|ZP_06142336.1|	2e-70	236	55.9322	beta-galactosidase [Ruminococcus flavefaciens FD-1]
Contig10613	GDE_C	3641	3096	XP_001912837	gi|171695826|ref|XP_001912837.1|	0	1238	42.4879	unnamed protein product [Podospora anserina] gi|170948155|emb|CAP60319.1| unnamed protein product [Podospora anserina]
Contig24123	GDE_C	1425	896	XP_001646218	gi|156846663|ref|XP_001646218.1|	1e-126	463	48.5961	hypothetical protein Kpol_1013p31 [Vanderwaltozyma polyspora DSM 70294] gi|156116892|gb|EDO18360.1| hypothetical protein Kpol_1013p31 [Vanderwaltozyma polyspora DSM 70294]
Contig22750	GDE_C	612	352	XP_567389	gi|58259958|ref|XP_567389.1|	2e-49	203	48.7685	Glycogen debranching enzyme [Cryptococcus neoformans var. neoformans JEC21] gi|134116190|ref|XP_773266.1| hypothetical protein CNBJ0440 [Cryptococcus neoformans var. neoformans B-3501A] gi|50255888|gb|EAL18619.1| hypothetical protein CNBJ0440 [Cryptococcus neoformans var. neoformans B-3501A] gi|57229439|gb|AAW45872.1| Glycogen debranching enzyme, putative [Cryptococcus neoformans var. neoformans …
Contig864	Glyco_hydro_2_N	656	88	ZP_06142336	gi|268608609|ref|ZP_06142336.1|	3e-91	216	72.6852	beta-galactosidase [Ruminococcus flavefaciens FD-1]
Contig29590	Glyco_hydro_2_N	781	435	ZP_06721189	gi|294643369|ref|ZP_06721189.1|	4e-70	216	57.8704	glycosyl hydrolase family 2, sugar binding domain protein [Bacteroides ovatus SD CC 2a] gi|292641306|gb|EFF59504.1| glycosyl hydrolase family 2, sugar binding domain protein [Bacteroides ovatus SD CC 2a] gi|294442313|gb|EFG11125.1| glycosyl hydrolase family 2, sugar binding domain protein [Bacteroides xylanisolvens SD CC 1b]
Contig9801	Glyco_hydro_2_N	689	218	ZP_06142336	gi|268608609|ref|ZP_06142336.1|	4e-90	228	69.7368	beta-galactosidase [Ruminococcus flavefaciens FD-1]
Contig4594	Glyco_hydro_2_N	1710	1033	YP_206064	gi|59713289|ref|YP_206064.1|	1e-123	558	43.19	beta-mannosidase [Vibrio fischeri ES114] gi|59481537|gb|AAW87176.1| beta-mannosidase [Vibrio fischeri ES114]
Contig23341	Glyco_hydro_3_C	892	555	AAO41704	gi|28557461|gb|AAO41704.1|	1e-90	302	55.9603	beta-glucosidase precursor [Piromyces sp. E2]
Contig1978	Glyco_hydro_3_C	739	337	AAO41704	gi|28557461|gb|AAO41704.1|	5e-50	251	42.6295	beta-glucosidase precursor [Piromyces sp. E2]
Contig18184	Glyco_hydro_3_C	712	465	AAO41704	gi|28557461|gb|AAO41704.1|	4e-41	239	40.1674	beta-glucosidase precursor [Piromyces sp. E2]
Contig22297	Glyco_hydro_3_C	652	247	AAO41704	gi|28557461|gb|AAO41704.1|	7e-25	195	36.4103	beta-glucosidase precursor [Piromyces sp. E2]
Contig29961	Glyco_hydro_3_C	741	973	AAO41704	gi|28557461|gb|AAO41704.1|	8e-42	247	39.6761	beta-glucosidase precursor [Piromyces sp. E2]
Contig4420	Glyco_hydro_3_C	796	577	AAO41704	gi|28557461|gb|AAO41704.1|	4e-38	234	43.1624	beta-glucosidase precursor [Piromyces sp. E2]
Contig18099	Glyco_hydro_3_C	1060	474	AAO41704	gi|28557461|gb|AAO41704.1|	3e-24	110	47.2727	beta-glucosidase precursor [Piromyces sp. E2]
Contig8004	Glyco_hydro_3_C	940	455	AAO41704	gi|28557461|gb|AAO41704.1|	5e-70	294	48.6395	beta-glucosidase precursor [Piromyces sp. E2]
Contig4387	Glyco_hydro_3_C	707	208	CBL11427	gi|291538316|emb|CBL11427.1|	7e-72	234	54.7009	Beta-glucosidase-related glycosidases [Roseburia intestinalis XB6B4]
Contig2300	Glyco_hydro_3_C	572	204	ABA42186	gi|76365700|gb|ABA42186.1|	6e-13	207	29.4686	beta-glucosidase [uncultured bacterium]
Contig2789	Glyco_hydro_3_C	582	101	CBL11427	gi|291538316|emb|CBL11427.1|	6e-40	167	47.9042	Beta-glucosidase-related glycosidases [Roseburia intestinalis XB6B4]
Contig3755	TIG	5069	3424	XP_002293728	gi|224009540|ref|XP_002293728.1|	1e-30	554	28.3394	predicted protein [Thalassiosira pseudonana CCMP1335] gi|220970400|gb|EED88737.1| predicted protein [Thalassiosira pseudonana CCMP1335]
Contig7630	TIG	1527	508	XP_002293728	gi|224009540|ref|XP_002293728.1|	3e-12	498	22.2892	predicted protein [Thalassiosira pseudonana CCMP1335] gi|220970400|gb|EED88737.1| predicted protein [Thalassiosira pseudonana CCMP1335]
Contig5985	TIG	1948	2301	EEY69233	gi|262111181|gb|EEY69233.1|	9e-13	436	22.0183	conserved hypothetical protein [Phytophthora infestans T30-4]	Possible Full Length Gene
Contig13151	TIG	559	213	EER11220	gi|239888533|gb|EER11220.1|	7e-21	175	32	dynein-1-alpha heavy chain, flagellar inner arm I1 complex, putative [Perkinsus marinus ATCC 50983]
Contig226	DUF297	667	51	EDK40790	gi|190348350|gb|EDK40790.2|	3e-39	207	38.6473	hypothetical protein PGUG_04888 [Pichia guilliermondii ATCC 6260]	Possible Full Length Gene
Contig11687	DUF297	627	243	EDK40790	gi|190348350|gb|EDK40790.2|	9e-35	193	39.3782	hypothetical protein PGUG_04888 [Pichia guilliermondii ATCC 6260]
Contig21765	DUF297	1250	511	ZP_01113306	gi|88797718|ref|ZP_01113306.1|	1e-39	247	40.8907	putative endo alpha-1,4 polygalactosaminidase precusor [Reinekea sp. MED297] gi|88779395|gb|EAR10582.1| putative endo alpha-1,4 polygalactosaminidase precusor [Reinekea sp. MED297]
Contig260	DUF297	1229	562	ZP_01216573	gi|90408411|ref|ZP_01216573.1|	1e-34	250	37.6	putative endo alpha-1,4 polygalactosaminidase [Psychromonas sp. CNPT3] gi|90310504|gb|EAS38627.1| putative endo alpha-1,4 polygalactosaminidase [Psychromonas sp. CNPT3]	Possible Full Length Gene
Contig5652	DUF297	783	342	YP_003503987	gi|291287171|ref|YP_003503987.1|	5e-40	188	48.9362	hypothetical protein Dacet_1259 [Denitrovibrio acetiphilus DSM 12809] gi|290884331|gb|ADD68031.1| TM1410 hypothetical-related protein [Denitrovibrio acetiphilus DSM 12809]
Contig3727	DUF297	513	186	YP_340939	gi|77361364|ref|YP_340939.1|	9e-24	172	35.4651	endo alpha-1,4 polygalactosaminidase precusor [Pseudoalteromonas haloplanktis TAC125] gi|76876275|emb|CAI87497.1| putative endo alpha-1,4 polygalactosaminidase precusor [Pseudoalteromonas haloplanktis TAC125]
Contig8184	DUF297	938	361	YP_156978	gi|56461697|ref|YP_156978.1|	2e-26	221	34.8416	polysaccharide hydrolase related to endo alpha-1,4 polygalactosaminidase [Idiomarina loihiensis L2TR] gi|56180707|gb|AAV83429.1| Predicted polysaccharide hydrolase related to endo alpha-1,4 polygalactosaminidase [Idiomarina loihiensis L2TR]
Contig21383	DUF297	517	169	ZP_01216573	gi|90408411|ref|ZP_01216573.1|	3e-29	153	47.0588	putative endo alpha-1,4 polygalactosaminidase [Psychromonas sp. CNPT3] gi|90310504|gb|EAS38627.1| putative endo alpha-1,4 polygalactosaminidase [Psychromonas sp. CNPT3]
Contig12037	DUF297	673	570	YP_156978	gi|56461697|ref|YP_156978.1|	3e-19	212	32.0755	polysaccharide hydrolase related to endo alpha-1,4 polygalactosaminidase [Idiomarina loihiensis L2TR] gi|56180707|gb|AAV83429.1| Predicted polysaccharide hydrolase related to endo alpha-1,4 polygalactosaminidase [Idiomarina loihiensis L2TR]
Contig16432	DUF297	543	199	YP_003503987	gi|291287171|ref|YP_003503987.1|	8e-27	159	40.2516	hypothetical protein Dacet_1259 [Denitrovibrio acetiphilus DSM 12809] gi|290884331|gb|ADD68031.1| TM1410 hypothetical-related protein [Denitrovibrio acetiphilus DSM 12809]
Contig17499	Esterase	1143	674	ACZ98648	gi|280977861|gb|ACZ98648.1|	1e-60	277	45.8484	esterase [Cellulosilyticum ruminicola]
Contig1579	Esterase	906	27	ZP_06142343	gi|268608616|ref|ZP_06142343.1|	4e-73	276	52.1739	glycoside hydrolase family 11 [Ruminococcus flavefaciens FD-1]
Contig8173	Esterase	695	317	AAF70241	gi|7839348|gb|AAF70241.1|AF164351_1	3e-80	231	62.3377	feruloyl esterase A [Orpinomyces sp. PC-2]
Contig18676	Esterase	1525	1044	AAF70241	gi|7839348|gb|AAF70241.1|AF164351_1	1e-173	461	64.2082	feruloyl esterase A [Orpinomyces sp. PC-2]
Contig9000	Esterase	1201	727	AAF70241	gi|7839348|gb|AAF70241.1|AF164351_1	1e-143	360	68.3333	feruloyl esterase A [Orpinomyces sp. PC-2]
Contig2667	Esterase	1461	213	AAF70241	gi|7839348|gb|AAF70241.1|AF164351_1	1e-175	452	64.823	feruloyl esterase A [Orpinomyces sp. PC-2]
Contig8700	Esterase	571	322	ZP_04540353	gi|237709872|ref|ZP_04540353.1|	2e-74	179	72.6257	prolyl oligopeptidase [Bacteroides sp. 9_1_42FAA] gi|237725458|ref|ZP_04555939.1| prolyl oligopeptidase [Bacteroides sp. D4] gi|265753524|ref|ZP_06088879.1| prolyl oligopeptidase [Bacteroides sp. 3_1_33FAA] gi|229436145|gb|EEO46222.1| prolyl oligopeptidase [Bacteroides sp. D4] gi|229455965|gb|EEO61686.1| prolyl oligopeptidase [Bacteroides sp. 9_1_42FAA] gi|263235238|gb|EEZ20762.1| prolyl oligopep…
Contig3971	Esterase	622	356	ACZ98648	gi|280977861|gb|ACZ98648.1|	3e-24	140	42.8571	esterase [Cellulosilyticum ruminicola]
Contig21493	DUF303	1232	2694	ZP_03458534	gi|218129730|ref|ZP_03458534.1|	3e-69	235	51.4894	hypothetical protein BACEGG_01309 [Bacteroides eggerthii DSM 20697] gi|217988142|gb|EEC54466.1| hypothetical protein BACEGG_01309 [Bacteroides eggerthii DSM 20697]
Contig22188	DUF303	592	631	ZP_04545878	gi|237715397|ref|ZP_04545878.1|	4e-60	194	58.2474	glycoside hydrolase family 43 [Bacteroides sp. D1] gi|262405241|ref|ZP_06081791.1| conserved hypothetical protein [Bacteroides sp. 2_1_22] gi|294646993|ref|ZP_06724610.1| conserved hypothetical protein [Bacteroides ovatus SD CC 2a] gi|229444706|gb|EEO50497.1| glycoside hydrolase family 43 [Bacteroides sp. D1] gi|262356116|gb|EEZ05206.1| conserved hypothetical protein [Bacteroides sp. 2_1_22] gi|2…
Contig21894	DUF303	708	164	AAB69090	gi|2231243|gb|AAB69090.1|	1e-96	235	74.0426	acetylxylan esterase [Neocallimastix patriciarum]
Contig541	DUF303	867	900	ZP_03016604	gi|189467819|ref|ZP_03016604.1|	1e-90	257	62.6459	hypothetical protein BACINT_04211 [Bacteroides intestinalis DSM 17393] gi|189436083|gb|EDV05068.1| hypothetical protein BACINT_04211 [Bacteroides intestinalis DSM 17393]
Contig25491	DUF303	1118	560	AAB69090	gi|2231243|gb|AAB69090.1|	1e-98	249	70.2811	acetylxylan esterase [Neocallimastix patriciarum]
Contig685	DUF303	801	568	ZP_04545878	gi|237715397|ref|ZP_04545878.1|	6e-84	252	60.7143	glycoside hydrolase family 43 [Bacteroides sp. D1] gi|262405241|ref|ZP_06081791.1| conserved hypothetical protein [Bacteroides sp. 2_1_22] gi|294646993|ref|ZP_06724610.1| conserved hypothetical protein [Bacteroides ovatus SD CC 2a] gi|229444706|gb|EEO50497.1| glycoside hydrolase family 43 [Bacteroides sp. D1] gi|262356116|gb|EEZ05206.1| conserved hypothetical protein [Bacteroides sp. 2_1_22] gi|2…
Contig30565	DUF303	865	316	AAC14690	gi|3080749|gb|AAC14690.1|	1e-102	245	73.0612	acetyl xylan esterase A [Orpinomyces sp. PC-2]
Contig12482	DUF303	1063	754	AAC14690	gi|3080749|gb|AAC14690.1|	3e-88	276	57.971	acetyl xylan esterase A [Orpinomyces sp. PC-2]
Contig29194	DUF303	906	569	AAC14690	gi|3080749|gb|AAC14690.1|	1e-116	252	79.3651	acetyl xylan esterase A [Orpinomyces sp. PC-2]
Contig22752	DUF303	972	534	AAB69090	gi|2231243|gb|AAB69090.1|	1e-75	324	45.9877	acetylxylan esterase [Neocallimastix patriciarum]
Contig3819	DUF303	605	455	AAB69090	gi|2231243|gb|AAB69090.1|	3e-65	165	71.5152	acetylxylan esterase [Neocallimastix patriciarum]
Contig29175	DUF303	544	425	AAB69090	gi|2231243|gb|AAB69090.1|	2e-67	175	70.8571	acetylxylan esterase [Neocallimastix patriciarum]
Contig840	COesterase	1670	1250	CBK73419	gi|291518198|emb|CBK73419.1|	1e-158	531	53.2957	Carboxylesterase type B [Butyrivibrio fibrisolvens 16/4]
Contig1868	COesterase	1029	35	NP_149214	gi|15004754|ref|NP_149214.1|	1e-66	343	43.1487	Para-nitrobenzyl esterase, a/b hydrolase [Clostridium acetobutylicum ATCC 824] gi|14994366|gb|AAK76796.1|AE001438_49 Para-nitrobenzyl esterase, a/b hydrolase [Clostridium acetobutylicum ATCC 824]
Contig1174	COesterase	557	85	ZP_05497811	gi|256757073|ref|ZP_05497811.1|	8e-22	139	41.7266	Alpha/beta hydrolase fold-3 domain protein [Clostridium papyrosolvens DSM 2782] gi|256744033|gb|EEU57199.1| Alpha/beta hydrolase fold-3 domain protein [Clostridium papyrosolvens DSM 2782]
Contig257	COesterase	743	130	YP_079964	gi|52081173|ref|YP_079964.1|	2e-17	118	40.678	para-nitrobenzyl esterase (intracellular esterase B) [Bacillus licheniformis ATCC 14580] gi|52786556|ref|YP_092385.1| hypothetical protein BLi02821 [Bacillus licheniformis ATCC 14580] gi|52004384|gb|AAU24326.1| para-nitrobenzyl esterase (intracellular esterase B) [Bacillus licheniformis ATCC 14580] gi|52349058|gb|AAU41692.1| putative protein [Bacillus licheniformis ATCC 14580]
Contig28300	Pfam-B_184	2733	1434	ZP_04741973	gi|240143372|ref|ZP_04741973.1|	0	915	44.153	conserved hypothetical protein [Roseburia intestinalis L1-82] gi|257204641|gb|EEV02926.1| conserved hypothetical protein [Roseburia intestinalis L1-82]
Contig7752	Pfam-B_184	2512	2505	ZP_05498108	gi|256757388|ref|ZP_05498108.1|	1e-112	718	34.8189	conserved hypothetical protein [Clostridium papyrosolvens DSM 2782] gi|256743722|gb|EEU56906.1| conserved hypothetical protein [Clostridium papyrosolvens DSM 2782]	Possible Full Length Gene
Contig29412	Pfam-B_184	1336	1514	ZP_05498109	gi|256757389|ref|ZP_05498109.1|	6e-74	286	46.5035	conserved hypothetical protein [Clostridium papyrosolvens DSM 2782] gi|256743723|gb|EEU56907.1| conserved hypothetical protein [Clostridium papyrosolvens DSM 2782]
Contig19696	Pfam-B_184	1048	476	ZP_05498109	gi|256757389|ref|ZP_05498109.1|	4e-72	286	47.5524	conserved hypothetical protein [Clostridium papyrosolvens DSM 2782] gi|256743723|gb|EEU56907.1| conserved hypothetical protein [Clostridium papyrosolvens DSM 2782]
Contig1848	Pfam-B_184	1400	62	ZP_05498108	gi|256757388|ref|ZP_05498108.1|	9e-65	469	34.7548	conserved hypothetical protein [Clostridium papyrosolvens DSM 2782] gi|256743722|gb|EEU56906.1| conserved hypothetical protein [Clostridium papyrosolvens DSM 2782]
Contig21105	Pfam-B_184	1501	635	ZP_05498108	gi|256757388|ref|ZP_05498108.1|	2e-59	499	31.8637	conserved hypothetical protein [Clostridium papyrosolvens DSM 2782] gi|256743722|gb|EEU56906.1| conserved hypothetical protein [Clostridium papyrosolvens DSM 2782]
Contig7431	Pfam-B_184	524	245	ZP_05498109	gi|256757389|ref|ZP_05498109.1|	2e-37	174	47.1264	conserved hypothetical protein [Clostridium papyrosolvens DSM 2782] gi|256743723|gb|EEU56907.1| conserved hypothetical protein [Clostridium papyrosolvens DSM 2782]
Contig31355	Pfam-B_184	541	392	ZP_05498109	gi|256757389|ref|ZP_05498109.1|	5e-37	174	44.2529	conserved hypothetical protein [Clostridium papyrosolvens DSM 2782] gi|256743723|gb|EEU56907.1| conserved hypothetical protein [Clostridium papyrosolvens DSM 2782]
Contig25356	Pfam-B_184	516	177	ZP_05498109	gi|256757389|ref|ZP_05498109.1|	1e-33	170	41.1765	conserved hypothetical protein [Clostridium papyrosolvens DSM 2782] gi|256743723|gb|EEU56907.1| conserved hypothetical protein [Clostridium papyrosolvens DSM 2782]
Contig21626	Pfam-B_1434	1213	5338	ZP_02024895	gi|154482447|ref|ZP_02024895.1|	1e-124	374	58.2888	hypothetical protein EUBVEN_00114 [Eubacterium ventriosum ATCC 27560] gi|149736696|gb|EDM52582.1| hypothetical protein EUBVEN_00114 [Eubacterium ventriosum ATCC 27560]	Possible Full Length Gene
Contig10848	Pfam-B_1434	1065	356	ZP_02024895	gi|154482447|ref|ZP_02024895.1|	1e-116	355	57.4648	hypothetical protein EUBVEN_00114 [Eubacterium ventriosum ATCC 27560] gi|149736696|gb|EDM52582.1| hypothetical protein EUBVEN_00114 [Eubacterium ventriosum ATCC 27560]
Contig5554	Pfam-B_2673	2133	873	AAB69091	gi|2231245|gb|AAB69091.1|	2e-84	361	47.3684	acetylxylan esterase [Neocallimastix patriciarum]
Contig1179	Pfam-B_2673	1395	64	ZP_06142663	gi|268608936|ref|ZP_06142663.1|	1e-124	462	52.381	GDSL family lipase [Ruminococcus flavefaciens FD-1]
Contig21582	Pfam-B_2673	817	503	AAB69091	gi|2231245|gb|AAB69091.1|	2e-55	262	44.2748	acetylxylan esterase [Neocallimastix patriciarum]
Contig9227	Pfam-B_2673	1032	371	AAB69091	gi|2231245|gb|AAB69091.1|	1e-178	344	91.8605	acetylxylan esterase [Neocallimastix patriciarum]
Contig23673	Pfam-B_2673	1259	734	AAB69091	gi|2231245|gb|AAB69091.1|	5e-80	357	45.9384	acetylxylan esterase [Neocallimastix patriciarum]
Contig25553	Pfam-B_2673	770	359	AAB69091	gi|2231245|gb|AAB69091.1|	3e-53	250	44.8	acetylxylan esterase [Neocallimastix patriciarum]
Contig22864	Pfam-B_8046	761	712	ADE81126	gi|294471737|gb|ADE81126.1|	3e-58	254	48.8189	lipase/acylhydrolase [Prevotella ruminicola 23]
Contig11936	Pfam-B_8046	508	237	ADE81126	gi|294471737|gb|ADE81126.1|	5e-40	194	48.9691	lipase/acylhydrolase [Prevotella ruminicola 23]
Contig26846	Pfam-B_8046	700	554	XP_001829175	gi|169844909|ref|XP_001829175.1|	2e-36	214	37.3832	hypothetical protein CC1G_01855 [Coprinopsis cinerea okayama7#130] gi|116509915|gb|EAU92810.1| hypothetical protein CC1G_01855 [Coprinopsis cinerea okayama7#130]
Contig285	Pfam-B_8046	522	166	XP_002394825	gi|238599237|ref|XP_002394825.1|	1e-28	175	41.1429	hypothetical protein MPER_05224 [Moniliophthora perniciosa FA553] gi|215464484|gb|EEB95755.1| hypothetical protein MPER_05224 [Moniliophthora perniciosa FA553]	Possible Full Length Gene
Contig7303	CE15	781	252	YP_677850	gi|110637643|ref|YP_677850.1|	2e-86	259	60.6178	beta-xylosidase/endoglucanase [Cytophaga hutchinsonii ATCC 33406] gi|110280324|gb|ABG58510.1| CHU large protein; beta-xylosidase/endoglucanase [Cytophaga hutchinsonii ATCC 33406]
Contig11541	CE15	755	277	YP_677850	gi|110637643|ref|YP_677850.1|	2e-79	252	56.746	beta-xylosidase/endoglucanase [Cytophaga hutchinsonii ATCC 33406] gi|110280324|gb|ABG58510.1| CHU large protein; beta-xylosidase/endoglucanase [Cytophaga hutchinsonii ATCC 33406]
Contig29100	PL6	632	805	ZP_02862960	gi|169335767|ref|ZP_02862960.1|	3e-08	194	27.8351	hypothetical protein ANASTE_02192 [Anaerofustis stercorihominis DSM 17244] gi|169258505|gb|EDS72471.1| hypothetical protein ANASTE_02192 [Anaerofustis stercorihominis DSM 17244]
NODE_5487_length_1436_cov_7.160863	PL6	1472	1045	ZP_01852968	gi|149174341|ref|ZP_01852968.1|	3e-11	419	24.3437	Parallel beta-helix repeat protein [Planctomyces maris DSM 8797] gi|148846886|gb|EDL61222.1| Parallel beta-helix repeat protein [Planctomyces maris DSM 8797]
Contig22996	PL11_C	795	425	ZP_05497496	gi|256756746|ref|ZP_05497496.1|	4e-62	252	49.2063	cellulosome protein dockerin type I [Clostridium papyrosolvens DSM 2782] gi|256744398|gb|EEU57552.1| cellulosome protein dockerin type I [Clostridium papyrosolvens DSM 2782]
Contig650	PL09	836	851	ZP_04803861	gi|242259131|ref|ZP_04803861.1|	4e-43	251	38.6454	pectate lyase [Clostridium cellulovorans 743B] gi|242228465|gb|EES31701.1| pectate lyase [Clostridium cellulovorans 743B]
Contig7694	PL09	1435	2737	YP_003430993	gi|288905771|ref|YP_003430993.1|	1e-71	416	39.1827	Putative pectate lyase related protein, polysaccharide lyase family [Streptococcus gallolyticus UCN34] gi|288732497|emb|CBI14069.1| Putative pectate lyase related protein, polysaccharide lyase family [Streptococcus gallolyticus UCN34]
Contig2460	PL09	1392	83	YP_003430993	gi|288905771|ref|YP_003430993.1|	6e-76	440	39.0909	Putative pectate lyase related protein, polysaccharide lyase family [Streptococcus gallolyticus UCN34] gi|288732497|emb|CBI14069.1| Putative pectate lyase related protein, polysaccharide lyase family [Streptococcus gallolyticus UCN34]
Contig8180	PL09	1249	514	YP_003430993	gi|288905771|ref|YP_003430993.1|	2e-77	416	40.625	Putative pectate lyase related protein, polysaccharide lyase family [Streptococcus gallolyticus UCN34] gi|288732497|emb|CBI14069.1| Putative pectate lyase related protein, polysaccharide lyase family [Streptococcus gallolyticus UCN34]
Contig6102	PL09	1275	723	YP_003430993	gi|288905771|ref|YP_003430993.1|	8e-75	400	39.75	Putative pectate lyase related protein, polysaccharide lyase family [Streptococcus gallolyticus UCN34] gi|288732497|emb|CBI14069.1| Putative pectate lyase related protein, polysaccharide lyase family [Streptococcus gallolyticus UCN34]	Possible Full Length Gene
Contig13767	PL09	702	338	YP_003430993	gi|288905771|ref|YP_003430993.1|	3e-48	232	46.9828	Putative pectate lyase related protein, polysaccharide lyase family [Streptococcus gallolyticus UCN34] gi|288732497|emb|CBI14069.1| Putative pectate lyase related protein, polysaccharide lyase family [Streptococcus gallolyticus UCN34]
Contig22095	PL09	732	456	YP_003430993	gi|288905771|ref|YP_003430993.1|	1e-60	256	48.8281	Putative pectate lyase related protein, polysaccharide lyase family [Streptococcus gallolyticus UCN34] gi|288732497|emb|CBI14069.1| Putative pectate lyase related protein, polysaccharide lyase family [Streptococcus gallolyticus UCN34]
Contig18967	PL09	523	174	YP_002505335	gi|220928426|ref|YP_002505335.1|	2e-30	136	55.8824	Carbohydrate-binding family 9 [Clostridium cellulolyticum H10] gi|219998754|gb|ACL75355.1| Carbohydrate-binding family 9 [Clostridium cellulolyticum H10]
Contig29157	Swollenin	1221	1032	CAB92328	gi|8052455|emb|CAB92328.1|	1e-131	388	56.701	swollenin [Hypocrea jecorina]
Contig4246	Swollenin	722	641	BAI83433	gi|291461597|dbj|BAI83433.1|	3e-77	231	59.3074	swollenin like protein [Aspergillus fumigatus]
Contig31130	Swollenin	689	371	ABV57767	gi|157488002|gb|ABV57767.1|	2e-73	218	57.7982	swollenin [Hypocrea pseudokoningii]
Contig5172	Swollenin	595	225	ABV57767	gi|157488002|gb|ABV57767.1|	4e-59	183	59.0164	swollenin [Hypocrea pseudokoningii]
Contig22476	Swollenin	509	365	ABV57767	gi|157488002|gb|ABV57767.1|	6e-33	160	47.5	swollenin [Hypocrea pseudokoningii]
Contig14372	GH95	817	162	ZP_03016604	gi|189467819|ref|ZP_03016604.1|	6e-97	263	63.8783	hypothetical protein BACINT_04211 [Bacteroides intestinalis DSM 17393] gi|189436083|gb|EDV05068.1| hypothetical protein BACINT_04211 [Bacteroides intestinalis DSM 17393]
Contig10206	GH95	702	116	ZP_03458534	gi|218129730|ref|ZP_03458534.1|	1e-82	229	60.6987	hypothetical protein BACEGG_01309 [Bacteroides eggerthii DSM 20697] gi|217988142|gb|EEC54466.1| hypothetical protein BACEGG_01309 [Bacteroides eggerthii DSM 20697]
Contig23822	GH87	2301	2654	YP_001558424	gi|160879456|ref|YP_001558424.1|	0	593	60.8769	APHP domain-containing protein [Clostridium phytofermentans ISDg] gi|160428122|gb|ABX41685.1| APHP domain protein [Clostridium phytofermentans ISDg]	Possible Full Length Gene
Contig6769	GH87	891	255	YP_001558424	gi|160879456|ref|YP_001558424.1|	1e-102	180	70.5556	APHP domain-containing protein [Clostridium phytofermentans ISDg] gi|160428122|gb|ABX41685.1| APHP domain protein [Clostridium phytofermentans ISDg]
Contig13875	GH87	1351	1222	YP_001558424	gi|160879456|ref|YP_001558424.1|	1e-130	356	65.4494	APHP domain-containing protein [Clostridium phytofermentans ISDg] gi|160428122|gb|ABX41685.1| APHP domain protein [Clostridium phytofermentans ISDg]
Contig2118	GH74	2396	3004	ZP_06145570	gi|268611843|ref|ZP_06145570.1|	0	763	55.0459	endo-1,4-beta-glucanase/xyloglucanase, putative, gly74A [Ruminococcus flavefaciens FD-1]	Possible Full Length Gene
Contig28721	GH74	1428	894	ZP_06145570	gi|268611843|ref|ZP_06145570.1|	1e-128	520	47.3077	endo-1,4-beta-glucanase/xyloglucanase, putative, gly74A [Ruminococcus flavefaciens FD-1]
Contig24305	GH74	1399	232	ZP_06145570	gi|268611843|ref|ZP_06145570.1|	1e-146	486	55.144	endo-1,4-beta-glucanase/xyloglucanase, putative, gly74A [Ruminococcus flavefaciens FD-1]
Contig3464	GH74	769	380	ZP_06145570	gi|268611843|ref|ZP_06145570.1|	2e-64	237	54.4304	endo-1,4-beta-glucanase/xyloglucanase, putative, gly74A [Ruminococcus flavefaciens FD-1]
Contig23418	GH74	538	108	ZP_06145570	gi|268611843|ref|ZP_06145570.1|	1e-40	185	48.1081	endo-1,4-beta-glucanase/xyloglucanase, putative, gly74A [Ruminococcus flavefaciens FD-1]
Contig5455	GH74	597	197	ZP_06145570	gi|268611843|ref|ZP_06145570.1|	2e-45	203	45.8128	endo-1,4-beta-glucanase/xyloglucanase, putative, gly74A [Ruminococcus flavefaciens FD-1]
Contig22447	CBM29	1580	368	AAK20910	gi|13446353|gb|AAK20910.1|	4e-08	347	24.4957	non-catalytic protein 1 [Piromyces equi]
Contig29519	CBM29	553	857	AAK20910	gi|13446353|gb|AAK20910.1|	2e-57	185	60	non-catalytic protein 1 [Piromyces equi]
Contig7989	CBM29	549	77	AAK20910	gi|13446353|gb|AAK20910.1|	4e-46	190	48.9474	non-catalytic protein 1 [Piromyces equi]
Contig2640	CBM36	1288	497	YP_001038591	gi|125974681|ref|YP_001038591.1|	1e-156	425	62.1176	carbohydrate-binding family 6 protein [Clostridium thermocellum ATCC 27405] gi|256004120|ref|ZP_05429104.1| Carbohydrate binding family 6 [Clostridium thermocellum DSM 2360] gi|281418847|ref|ZP_06249866.1| glycoside hydrolase family 43 [Clostridium thermocellum JW20] gi|125714906|gb|ABN53398.1| Carbohydrate binding family 6 [Clostridium thermocellum ATCC 27405] gi|255991868|gb|EEU01966.1| Carbohy…
Contig22009	CBM36	1443	1537	ACZ98594	gi|280977753|gb|ACZ98594.1|	1e-136	462	51.9481	endo-1,4-beta-xylanase [Cellulosilyticum ruminicola]
