# Supplementary material for: Snapshot of the Eukaryotic Gene Expression in Muskoxen Rumen—A Metatranscriptomic Approach
Source: PLoS One. 2011 May 31;6(5):e20521. doi: 10.1371/journal.pone.0020521 (PMC3105075; doi:10.1371/journal.pone.0020521)
Supplement: Table S6 — Muskoxen rumen metatranscriptome contigs (≥500 bp) that have 2 or more distinct CAZY modules. (XLS) [file pone.0020521.s016.xls]

## Sheet: Sheet1
Table S6 Muskoxen rumen metatranscriptome contigs (≥500 bp) that have 2 or more distinct CAZy modules
Contig number	Domains	Length	Number of Reads	Accession	GI	E-value	HSP Length	HSP Id%	Hit Description	Notes
Contig3930	Glyco_hydro_3; Glyco_hydro_6; CBM_10	3927	6647	AAD02028	gi|4104400|gb|AAD02028.1|	0	468	82.6923	exocellobiohydrolase precursor [Piromyces rhizinflatus]
Contig22419	Glyco_hydro_3; CBM_10	2647	2360	AAO41704	gi|28557461|gb|AAO41704.1|	0	875	73.8286	beta-glucosidase precursor [Piromyces sp. E2]	Possible Full Length Gene
Contig28965	Glyco_hydro_3; CBM_10	2585	3385	AAO41704	gi|28557461|gb|AAO41704.1|	0	863	80.4171	beta-glucosidase precursor [Piromyces sp. E2]
Contig1220	Cellulase; CBM_10	2239	417	CAB92326	gi|8052316|emb|CAB92326.1|	0	565	67.6106	endoglucanase 5A [Piromyces equi]
Contig1475	Cellulase; CBM_10	1612	1800	AAL83749	gi|19070186|gb|AAL83749.1|	1e-107	347	51.585	endo-beta-1,4-glucanase [Paenibacillus sp. KCTC8848P]
Contig5338	Cellulase; CBM_10	1737	2114	AAL83749	gi|19070186|gb|AAL83749.1|	1e-106	345	51.3043	endo-beta-1,4-glucanase [Paenibacillus sp. KCTC8848P]	Possible Full Length Gene
Contig23559	Cellulase; CBM_10	1658	1110	NP_521723	gi|17548383|ref|NP_521723.1|	2e-66	312	42.3077	endoglucanase precursor (endo-1,4-BETA-glucanase) protein [Ralstonia solanacearum GMI1000] gi|17430629|emb|CAD17313.1| endoglucanase precursor (endo-1,4-beta-glucanase)(cellulase) protein [Ralstonia solanacearum GMI1000]
Contig31560	Cellulase; CBM_10	1206	881	AAL83749	gi|19070186|gb|AAL83749.1|	2e-59	204	51.4706	endo-beta-1,4-glucanase [Paenibacillus sp. KCTC8848P]
Contig23055	Cellulase; CBM_10	787	422	CBL17363	gi|291544254|emb|CBL17363.1|	7e-45	148	58.1081	Endoglucanase [Ruminococcus sp. 18P13]
Contig30802	Cellulase; CBM_10	1038	910	P23548	gi|1346224|sp|P23548.2|GUN_PAEPO	2e-28	137	43.0657	RecName: Full=Endoglucanase; AltName: Full=Endo-1,4-beta-glucanase; AltName: Full=Cellulase gi|143271|gb|AAA22631.1| endo-beta-1,4-glucanase [Paenibacillus polymyxa]
Contig30795	Cellulase; CBM_10	612	1023	CAB92326	gi|8052316|emb|CAB92326.1|	3e-77	203	62.5616	endoglucanase 5A [Piromyces equi]
Contig22047	Glyco_hydro_6; CBM_10	1921	44342	AAL01211	gi|15529294|gb|AAL01211.1|AF177204_1	0	480	83.125	cellobiohydrolase II-like cellulase CelH [Orpinomyces sp. PC-2]
Contig111	Glyco_hydro_6; CBM_10	1476	1725	AAB92678	gi|1813484|gb|AAB92678.1|	0	463	76.2419	cellulase A [Orpinomyces sp. PC-2]	Possible Full Length Gene
Contig1523	Glyco_hydro_6; CBM_1	1532	63	AAR08200	gi|38018276|gb|AAR08200.1|	1e-178	319	96.5517	CelA [Neocallimastix frontalis]
Contig29791	Glyco_hydro_6; CBM_10	1420	2244	ABY52799	gi|164375387|gb|ABY52799.1|	1e-125	287	74.9129	1,4-beta-D-glucan-cellobiohydrolase [Piromyces rhizinflatus]
Contig3027	Glyco_hydro_6; CBM_10	1312	233	AAD51054	gi|9943835|gb|AAD51054.2|AF174361_1	1e-174	433	69.0531	exocellobiohydrolase Cbh120 [Piromyces rhizinflatus]
Contig1794	Glyco_hydro_6; CBM_10	1107	4033	ACX32999	gi|260169862|gb|ACX32999.1|	1e-115	372	58.6022	1,4-beta-glucanase [Piromyces sp. BTrP1]
Contig7415	Glyco_hydro_6; CBM_10	919	388	AAB92678	gi|1813484|gb|AAB92678.1|	1e-120	308	70.1299	cellulase A [Orpinomyces sp. PC-2]
Contig28654	Glyco_hydro_6; Glyco_hydro_3_C	2530	7263	AAD02028	gi|4104400|gb|AAD02028.1|	1e-113	252	78.1746	exocellobiohydrolase precursor [Piromyces rhizinflatus]
Contig1597	Glyco_hydro_6; CBM_10	1020	10347	AAL92497	gi|29465670|gb|AAL92497.1|	1e-117	309	65.3722	exoglucanase Cel6A [Piromyces sp. E2]
Contig30772	Glyco_hydro_6; CBM_10	1059	784	AAD51054	gi|9943835|gb|AAD51054.2|AF174361_1	1e-129	350	66.2857	exocellobiohydrolase Cbh120 [Piromyces rhizinflatus]
Contig2418	Glyco_hydro_6; CBM_10	998	1144	AAD02028	gi|4104400|gb|AAD02028.1|	1e-125	335	65.9701	exocellobiohydrolase precursor [Piromyces rhizinflatus]	Possible Full Length Gene
Contig9323	Glyco_hydro_6; CBM_10	656	152	AAP33843	gi|32395719|gb|AAP33843.1|	1e-52	125	80	hybrid 1,4-beta-glucanase [synthetic construct]
Contig339	Glyco_hydro_6; CBM_10	784	519	AAL01212	gi|15529296|gb|AAL01212.1|AF177205_1	1e-83	253	60.0791	cellobiohydrolase II-like cellulase CelI [Orpinomyces sp. PC-2]
Contig21750	Glyco_hydro_6; CBM_10	641	264	AAM94167	gi|33620325|gb|AAM94167.1|	3e-87	199	78.392	cellulosomal glycoside hydrolase family 6 exoglucanase Cel6A [Piromyces equi]
Contig22729	Glyco_hydro_6; CBM_10	632	1925	AAM94167	gi|33620325|gb|AAM94167.1|	2e-60	181	65.1934	cellulosomal glycoside hydrolase family 6 exoglucanase Cel6A [Piromyces equi]
Contig29107	Glyco_hydro_6; CBM_10	719	2591	AAL01212	gi|15529296|gb|AAL01212.1|AF177205_1	3e-76	224	64.2857	cellobiohydrolase II-like cellulase CelI [Orpinomyces sp. PC-2]
Contig6887	Glyco_hydro_6; CBM_10	657	542	AAL01211	gi|15529294|gb|AAL01211.1|AF177204_1	1e-68	202	63.8614	cellobiohydrolase II-like cellulase CelH [Orpinomyces sp. PC-2]
Contig18293	Glyco_hydro_6; CBM_10	714	360	AAD02028	gi|4104400|gb|AAD02028.1|	1e-33	81	87.6543	exocellobiohydrolase precursor [Piromyces rhizinflatus]
Contig9	Glyco_hydro_6; CBM_10	1423	159	AAL92497	gi|29465670|gb|AAL92497.1|	4e-69	201	63.1841	exoglucanase Cel6A [Piromyces sp. E2]	Possible Full Length Gene
Contig24462	Glyco_hydro_6; CBM_10	532	240	AAL92497	gi|29465670|gb|AAL92497.1|	1e-58	179	63.1285	exoglucanase Cel6A [Piromyces sp. E2]
Contig29682	Glyco_hydro_6; CBM_10	695	821	AAM94167	gi|33620325|gb|AAM94167.1|	4e-67	198	66.1616	cellulosomal glycoside hydrolase family 6 exoglucanase Cel6A [Piromyces equi]
Contig30051	Glyco_hydro_6; CBM_10	573	1216	AAD02028	gi|4104400|gb|AAD02028.1|	3e-59	228	50.4386	exocellobiohydrolase precursor [Piromyces rhizinflatus]
Contig31138	Glyco_hydro_6; CBM_10	637	333	AAL01211	gi|15529294|gb|AAL01211.1|AF177204_1	2e-71	214	64.486	cellobiohydrolase II-like cellulase CelH [Orpinomyces sp. PC-2]
Contig29495	Glyco_hydro_6; CBM_10	728	3299	AAD02028	gi|4104400|gb|AAD02028.1|	3e-63	229	55.4585	exocellobiohydrolase precursor [Piromyces rhizinflatus]
Contig21518	Glyco_hydro_8; CBM_10	1799	4366	YP_003248565	gi|261414882|ref|YP_003248565.1|	0	475	73.4737	glycoside hydrolase family 8 [Fibrobacter succinogenes subsp. succinogenes S85] gi|261371338|gb|ACX74083.1| glycoside hydrolase family 8 [Fibrobacter succinogenes subsp. succinogenes S85]
Contig22627	Glyco_hydro_8; Glyco_hydro_11; CBM_10	3510	5526	YP_003248565	gi|261414882|ref|YP_003248565.1|	0	432	74.537	glycoside hydrolase family 8 [Fibrobacter succinogenes subsp. succinogenes S85] gi|261371338|gb|ACX74083.1| glycoside hydrolase family 8 [Fibrobacter succinogenes subsp. succinogenes S85]	Possible Full Length Gene
Contig29700	Glyco_hydro_8; CBM_10	1784	3464	YP_003248565	gi|261414882|ref|YP_003248565.1|	0	429	76.4569	glycoside hydrolase family 8 [Fibrobacter succinogenes subsp. succinogenes S85] gi|261371338|gb|ACX74083.1| glycoside hydrolase family 8 [Fibrobacter succinogenes subsp. succinogenes S85]	Possible Full Length Gene
Contig24688	Glyco_hydro_8; CBM_10	2005	6086	YP_003248565	gi|261414882|ref|YP_003248565.1|	0	434	75.3456	glycoside hydrolase family 8 [Fibrobacter succinogenes subsp. succinogenes S85] gi|261371338|gb|ACX74083.1| glycoside hydrolase family 8 [Fibrobacter succinogenes subsp. succinogenes S85]	Possible Full Length Gene
Contig21257	Glyco_hydro_9; CBM_10	2365	1114	AAM81967	gi|21929669|gb|AAM81967.1|AF459453_1	0	783	63.7292	cellulase Cel9A precursor [Piromyces sp. E2]
Contig21102	Glyco_hydro_9; CBM_10	2268	956	AAM81966	gi|21929667|gb|AAM81966.1|AF459452_1	0	765	62.6144	cellulase Cel9A precursor [Piromyces sp. E2]
Contig21532	Glyco_hydro_9; CBM_10	2325	2223	AAM81966	gi|21929667|gb|AAM81966.1|AF459452_1	0	771	63.035	cellulase Cel9A precursor [Piromyces sp. E2]
Contig29363	Glyco_hydro_9; CBM_10	2220	2267	AAM81966	gi|21929667|gb|AAM81966.1|AF459452_1	0	749	77.9706	cellulase Cel9A precursor [Piromyces sp. E2]
Contig1941	Glyco_hydro_9; CBM_10	2386	2616	AAP30753	gi|30315047|gb|AAP30753.1|	0	663	81.1463	cellulosomal glycoside hydrolase family 9 endoglucanase Cel9B [Piromyces sp. E2]	Possible Full Length Gene
Contig3953	Glyco_hydro_9; CBM_10	1867	1195	AAM81966	gi|21929667|gb|AAM81966.1|AF459452_1	1e-112	475	45.8947	cellulase Cel9A precursor [Piromyces sp. E2]
Contig8450	Glyco_hydro_9; CBM_10	2358	1807	AAP30753	gi|30315047|gb|AAP30753.1|	0	666	59.4595	cellulosomal glycoside hydrolase family 9 endoglucanase Cel9B [Piromyces sp. E2]
Contig22760	Glyco_hydro_9; CBM_10	1655	724	AAM81966	gi|21929667|gb|AAM81966.1|AF459452_1	5e-94	425	44	cellulase Cel9A precursor [Piromyces sp. E2]
Contig4358	Glyco_hydro_9; CBM_10	2239	1281	AAM81966	gi|21929667|gb|AAM81966.1|AF459452_1	8e-88	507	39.8422	cellulase Cel9A precursor [Piromyces sp. E2]
Contig436	Glyco_hydro_9; CBM_3	3099	161	CAL91976	gi|218081351|emb|CAL91976.1|	0	621	75.2013	cellulase [Epidinium ecaudatum]	Possible Full Length Gene
Contig3929	Glyco_hydro_9; CBM_10	2170	1186	AAP30753	gi|30315047|gb|AAP30753.1|	0	607	52.883	cellulosomal glycoside hydrolase family 9 endoglucanase Cel9B [Piromyces sp. E2]
Contig21739	Glyco_hydro_9; CBM_10	2073	1407	AAM81966	gi|21929667|gb|AAM81966.1|AF459452_1	0	685	73.8686	cellulase Cel9A precursor [Piromyces sp. E2]
Contig7660	Glyco_hydro_9; CBM_10	1425	1524	AAP30753	gi|30315047|gb|AAP30753.1|	1e-169	373	75.067	cellulosomal glycoside hydrolase family 9 endoglucanase Cel9B [Piromyces sp. E2]
Contig8733	Glyco_hydro_9; CBM_3	855	898	CAL91976	gi|218081351|emb|CAL91976.1|	1e-154	285	88.0702	cellulase [Epidinium ecaudatum]
Contig1701	Glyco_hydro_9; CBM_3	797	274	CAL91976	gi|218081351|emb|CAL91976.1|	1e-152	264	95.8333	cellulase [Epidinium ecaudatum]
Contig30777	Glyco_hydro_9; CBM_10	989	566	AAP30753	gi|30315047|gb|AAP30753.1|	2e-57	289	41.5225	cellulosomal glycoside hydrolase family 9 endoglucanase Cel9B [Piromyces sp. E2]
Contig240	Glyco_hydro_10; CBM_4_9	1618	248	CAB65753	gi|6692066|emb|CAB65753.1|	0	514	94.9416	xylanase 10B precursor [Polyplastron multivesiculatum]
Contig28860	Glyco_hydro_10; CBM_1	3168	2175	AAB30669	gi|560649|gb|AAB30669.1|	1e-157	318	82.7044	Xylanase B; XYLB [Neocallimastix patriciarum]
Contig21350	Glyco_hydro_10; Ricin_B_lectin	1439	2576	BAC57894	gi|28569972|dbj|BAC57894.1|	0	478	94.3515	xylanase xynA [Epidinium caudatum]
Contig29712	Glyco_hydro_10; CBM_1	1493	1531	AAB30669	gi|560649|gb|AAB30669.1|	1e-129	309	70.2265	Xylanase B; XYLB [Neocallimastix patriciarum]
Contig24573	Glyco_hydro_10; CBM_10	1138	548	AAB30669	gi|560649|gb|AAB30669.1|	1e-120	268	74.6269	Xylanase B; XYLB [Neocallimastix patriciarum]
Contig85	Glyco_hydro_10; CBM_10	1125	484	AAB30669	gi|560649|gb|AAB30669.1|	7e-96	246	65.4472	Xylanase B; XYLB [Neocallimastix patriciarum]
Contig29849	Glyco_hydro_10; CBM29	2295		AAB30669	gi|560649|gb|AAB30669.1|	6e-43	318	31.761	Xylanase B; XYLB [Neocallimastix patriciarum]
Contig28853	Glyco_hydro_10; Ricin_B_lectin	1071	2539	BAC57894	gi|28569972|dbj|BAC57894.1|	1e-171	341	85.9238	xylanase xynA [Epidinium caudatum]
Contig22204	Glyco_hydro_10; CBM_10	653	352	AAB30669	gi|560649|gb|AAB30669.1|	1e-31	102	63.7255	Xylanase B; XYLB [Neocallimastix patriciarum]	Possible Full Length Gene
Contig28800	Glyco_hydro_10; CBM_10	751	622	AAB69092	gi|2231247|gb|AAB69092.1|	3e-28	83	61.4458	acetylxylan esterase [Neocallimastix patriciarum]
Contig3245	Glyco_hydro_10; CBM_10	703	579	AAB69092	gi|2231247|gb|AAB69092.1|	2e-28	79	63.2911	acetylxylan esterase [Neocallimastix patriciarum]
Contig11078	Glyco_hydro_10; CBM_10	1305	562	AAQ10005	gi|33329210|gb|AAQ10005.1|	1e-115	291	70.1031	acetylxylan esterase [Neocallimastix patriciarum]
Contig19309	Glyco_hydro_11; CBM_10	1830	1583	Q12667	gi|2494337|sp|Q12667.1|XYNA_PIRSP	0	619	58.3199	RecName: Full=Endo-1,4-beta-xylanase A; AltName: Full=1,4-beta-D-xylan xylanohydrolase; AltName: Full=Xylanase A; Short=XYLA; Flags: Precursor gi|1197372|emb|CAA62969.1| endo-1,4-beta-xylanase; xylanase A [Piromyces sp.]
Contig22239	Glyco_hydro_11; CBM_10	2106	6698	ACL68347	gi|219964511|gb|ACL68347.1|	1e-107	203	88.1773	endo-1,4-beta-xylanase [Neocallimastix patriciarum]
Contig22400	Glyco_hydro_11; Polysacc_deac_1	1388	1774	AAF14365	gi|6502585|gb|AAF14365.1|AF123252_1	1e-115	224	89.2857	endo-1,4-beta-xylanase [Neocallimastix patriciarum]
Contig30387	Glyco_hydro_11; CBM_10	2084	7333	ACL68347	gi|219964511|gb|ACL68347.1|	1e-139	360	68.8889	endo-1,4-beta-xylanase [Neocallimastix patriciarum]
Contig30545	Glyco_hydro_11; CBM_1	1032	1115	ABW04217	gi|157930095|gb|ABW04217.1|	1e-118	246	86.9919	endo-1,4-beta-xylanase [Neocallimastix patriciarum]	Possible Full Length Gene
Contig6117	Glyco_hydro_11; Polysacc_deac_1	1744	1843	ABW04217	gi|157930095|gb|ABW04217.1|	1e-108	231	78.355	endo-1,4-beta-xylanase [Neocallimastix patriciarum]	Possible Full Length Gene
Contig23659	Glyco_hydro_11; CBM_10	1804	9175	ACL68347	gi|219964511|gb|ACL68347.1|	0	606	79.2079	endo-1,4-beta-xylanase [Neocallimastix patriciarum]
Contig22195	Glyco_hydro_11; CBM_10	1036	4354	Q12667	gi|2494337|sp|Q12667.1|XYNA_PIRSP	1e-112	315	61.5873	RecName: Full=Endo-1,4-beta-xylanase A; AltName: Full=1,4-beta-D-xylan xylanohydrolase; AltName: Full=Xylanase A; Short=XYLA; Flags: Precursor gi|1197372|emb|CAA62969.1| endo-1,4-beta-xylanase; xylanase A [Piromyces sp.]
Contig31461	Glyco_hydro_11; CBM_1	548	267	Q12667	gi|2494337|sp|Q12667.1|XYNA_PIRSP	4e-46	115	74.7826	RecName: Full=Endo-1,4-beta-xylanase A; AltName: Full=1,4-beta-D-xylan xylanohydrolase; AltName: Full=Xylanase A; Short=XYLA; Flags: Precursor gi|1197372|emb|CAA62969.1| endo-1,4-beta-xylanase; xylanase A [Piromyces sp.]
Contig21648	Glyco_hydro_11; CBM_10	1187	576	Q12667	gi|2494337|sp|Q12667.1|XYNA_PIRSP	2e-90	237	68.7764	RecName: Full=Endo-1,4-beta-xylanase A; AltName: Full=1,4-beta-D-xylan xylanohydrolase; AltName: Full=Xylanase A; Short=XYLA; Flags: Precursor gi|1197372|emb|CAA62969.1| endo-1,4-beta-xylanase; xylanase A [Piromyces sp.]
Contig30887	Glyco_hydro_11; CBM_10	1082	811	Q12667	gi|2494337|sp|Q12667.1|XYNA_PIRSP	1e-86	192	77.0833	RecName: Full=Endo-1,4-beta-xylanase A; AltName: Full=1,4-beta-D-xylan xylanohydrolase; AltName: Full=Xylanase A; Short=XYLA; Flags: Precursor gi|1197372|emb|CAA62969.1| endo-1,4-beta-xylanase; xylanase A [Piromyces sp.]	Possible Full Length Gene
Contig2264	Glyco_hydro_11; CBM_10	916	266	Q12667	gi|2494337|sp|Q12667.1|XYNA_PIRSP	6e-87	306	51.9608	RecName: Full=Endo-1,4-beta-xylanase A; AltName: Full=1,4-beta-D-xylan xylanohydrolase; AltName: Full=Xylanase A; Short=XYLA; Flags: Precursor gi|1197372|emb|CAA62969.1| endo-1,4-beta-xylanase; xylanase A [Piromyces sp.]
Contig29248	Glyco_hydro_11; CBM_10	541	2541	AAD04194	gi|1655815|gb|AAD04194.1|	6e-84	166	84.9398	xylanase [Orpinomyces sp. PC-2]
Contig28636	Glyco_hydro_11; CBM_1	658	1139	AAF14365	gi|6502585|gb|AAF14365.1|AF123252_1	7e-26	65	89.2308	endo-1,4-beta-xylanase [Neocallimastix patriciarum]
Contig28877	Glyco_hydro_11; CBM_10	895	8096	ACL68347	gi|219964511|gb|ACL68347.1|	7e-68	205	60.9756	endo-1,4-beta-xylanase [Neocallimastix patriciarum]
Contig9426	Alpha-amylase; CBM_48	2139	2329	XP_001029557	gi|118394367|ref|XP_001029557.1|	0	675	56.4444	Alpha amylase, catalytic domain containing protein [Tetrahymena thermophila] gi|89283797|gb|EAR81894.1| Alpha amylase, catalytic domain containing protein [Tetrahymena thermophila SB210]
Contig22817	Glyco_hydro_16; CBM_10	1146	1105	AAB69347	gi|2353005|gb|AAB69347.1|	1e-18	90	52.2222	cellulase [Orpinomyces joyonii]	Possible Full Length Gene
Contig29583	Glyco_hydro_16; CBM_10	1039	820	Q12647	gi|2494328|sp|Q12647.1|GUNB_NEOPA	5e-19	90	52.2222	RecName: Full=Endoglucanase B; AltName: Full=Endo-1,4-beta-glucanase B; AltName: Full=Cellulase B; Flags: Precursor gi|467687|emb|CAA83238.1| endoglucanase B [Neocallimastix patriciarum]
Contig25795	Glyco_hydro_16; CBM_10	1080	911	ZP_05512236	gi|256773773|ref|ZP_05512236.1|	4e-90	232	64.6552	glycoside hydrolase family 16 [Streptomyces hygroscopicus ATCC 53653]
Contig1050	Glyco_hydro_18; Chitin_bind_1	2417	3248	YP_001643260	gi|163938376|ref|YP_001643260.1|	2e-56	427	34.192	glycoside hydrolase family protein [Bacillus weihenstephanensis KBAB4] gi|163860573|gb|ABY41632.1| glycoside hydrolase family 18 [Bacillus weihenstephanensis KBAB4]	Possible Full Length Gene
Contig9218	Glyco_hydro_18; Chitin_bind_1	2273	1527	YP_001643260	gi|163938376|ref|YP_001643260.1|	3e-57	427	34.4262	glycoside hydrolase family protein [Bacillus weihenstephanensis KBAB4] gi|163860573|gb|ABY41632.1| glycoside hydrolase family 18 [Bacillus weihenstephanensis KBAB4]
Contig745	Glyco_hydro_18; Chitin_bind_1	1796	598	ZP_04850994	gi|253573651|ref|ZP_04850994.1|	3e-43	400	31.25	chitinase A1 [Paenibacillus sp. oral taxon 786 str. D14] gi|251847179|gb|EES75184.1| chitinase A1 [Paenibacillus sp. oral taxon 786 str. D14]
Contig8720	Glyco_hydro_18; Chitin_bind_1	1439	567	Q01MB6	gi|152013345|sp|Q01MB6.2|AGI_ORYSI	6e-24	227	32.1586	RecName: Full=Lectin; AltName: Full=Agglutinin; Contains: RecName: Full=Lectin 10 kDa peptide; Contains: RecName: Full=Lectin 8 kDa peptide; Flags: Precursor gi|218194445|gb|EEC76872.1| hypothetical protein OsI_15064 [Oryza sativa Indica Group]
Contig12835	Glyco_hydro_18; Chitin_bind_1	1118	480	Q01MB6	gi|152013345|sp|Q01MB6.2|AGI_ORYSI	7e-27	206	34.466	RecName: Full=Lectin; AltName: Full=Agglutinin; Contains: RecName: Full=Lectin 10 kDa peptide; Contains: RecName: Full=Lectin 8 kDa peptide; Flags: Precursor gi|218194445|gb|EEC76872.1| hypothetical protein OsI_15064 [Oryza sativa Indica Group]
Contig30315	Glyco_hydro_26; CBM_10	1355	1527	YP_003249349	gi|261415666|ref|YP_003249349.1|	2e-91	282	55.6738	Beta-mannanase-like protein [Fibrobacter succinogenes subsp. succinogenes S85] gi|261372122|gb|ACX74867.1| Beta-mannanase-like protein [Fibrobacter succinogenes subsp. succinogenes S85]
Contig30263	Glyco_hydro_26; CBM_10	1272	781	YP_003249349	gi|261415666|ref|YP_003249349.1|	1e-103	278	58.2734	Beta-mannanase-like protein [Fibrobacter succinogenes subsp. succinogenes S85] gi|261372122|gb|ACX74867.1| Beta-mannanase-like protein [Fibrobacter succinogenes subsp. succinogenes S85]
Contig22949	Glyco_hydro_26; CBM_10	1278	865	YP_003249349	gi|261415666|ref|YP_003249349.1|	4e-96	281	57.2954	Beta-mannanase-like protein [Fibrobacter succinogenes subsp. succinogenes S85] gi|261372122|gb|ACX74867.1| Beta-mannanase-like protein [Fibrobacter succinogenes subsp. succinogenes S85]	Possible Full Length Gene
Contig21972	Glyco_hydro_26; CBM35	688		ZP_06144005	gi|268610278|ref|ZP_06144005.1|	3e-51	205	52.1951	mannan endo-1,4-beta-mannosidase [Ruminococcus flavefaciens FD-1]
Contig4027	Melibiase; Ricin_B_lectin	1309	1006	BAC66445	gi|29335747|dbj|BAC66445.1|	1e-112	281	64.0569	alpha-galactosidase [Helianthus annuus]
Contig2025	Melibiase; Ricin_B_lectin	1082	31	ABK25009	gi|116788809|gb|ABK25009.1|	1e-102	264	63.6364	unknown [Picea sitchensis]
Contig7911	Glyco_hydro_43; CBM_10	1247	1162	YP_001038591	gi|125974681|ref|YP_001038591.1|	1e-101	297	59.596	carbohydrate-binding family 6 protein [Clostridium thermocellum ATCC 27405] gi|256004120|ref|ZP_05429104.1| Carbohydrate binding family 6 [Clostridium thermocellum DSM 2360] gi|281418847|ref|ZP_06249866.1| glycoside hydrolase family 43 [Clostridium thermocellum JW20] gi|125714906|gb|ABN53398.1| Carbohydrate binding family 6 [Clostridium thermocellum ATCC 27405] gi|255991868|gb|EEU01966.1| Carbohy…
Contig2640	Glyco_hydro_43; CBM_6	1288	705	YP_001038591	gi|125974681|ref|YP_001038591.1|	1e-156	425	62.1176	carbohydrate-binding family 6 protein [Clostridium thermocellum ATCC 27405] gi|256004120|ref|ZP_05429104.1| Carbohydrate binding family 6 [Clostridium thermocellum DSM 2360] gi|281418847|ref|ZP_06249866.1| glycoside hydrolase family 43 [Clostridium thermocellum JW20] gi|125714906|gb|ABN53398.1| Carbohydrate binding family 6 [Clostridium thermocellum ATCC 27405] gi|255991868|gb|EEU01966.1| Carbohy…
Contig2588	Glyco_hydro_43; CBM_10	1215	1515	YP_001038591	gi|125974681|ref|YP_001038591.1|	2e-98	304	57.8947	carbohydrate-binding family 6 protein [Clostridium thermocellum ATCC 27405] gi|256004120|ref|ZP_05429104.1| Carbohydrate binding family 6 [Clostridium thermocellum DSM 2360] gi|281418847|ref|ZP_06249866.1| glycoside hydrolase family 43 [Clostridium thermocellum JW20] gi|125714906|gb|ABN53398.1| Carbohydrate binding family 6 [Clostridium thermocellum ATCC 27405] gi|255991868|gb|EEU01966.1| Carbohy…
Contig22546	Glyco_hydro_43; CBM_6; CBM_10	1686	1303	ACZ98594	gi|280977753|gb|ACZ98594.1|	1e-140	482	54.5643	endo-1,4-beta-xylanase [Cellulosilyticum ruminicola]
Contig717	Glyco_hydro_43; CBM_1; CBM_6	2028	183	ACZ98594	gi|280977753|gb|ACZ98594.1|	1e-125	449	51.2249	endo-1,4-beta-xylanase [Cellulosilyticum ruminicola]
Contig22009	Glyco_hydro_43; CBM_6	1443	2151	ACZ98594	gi|280977753|gb|ACZ98594.1|	1e-136	462	51.9481	endo-1,4-beta-xylanase [Cellulosilyticum ruminicola]
Contig110	Glyco_hydro_43; CBM_6	1448	3325	ACZ98594	gi|280977753|gb|ACZ98594.1|	1e-134	460	52.6087	endo-1,4-beta-xylanase [Cellulosilyticum ruminicola]
Contig12288	Glyco_hydro_43; CBM_6	1266	761	ACZ98594	gi|280977753|gb|ACZ98594.1|	1e-124	416	54.3269	endo-1,4-beta-xylanase [Cellulosilyticum ruminicola]
Contig23444	Glyco_hydro_43; CBM_6	1567	552	ACZ98594	gi|280977753|gb|ACZ98594.1|	1e-123	470	48.0851	endo-1,4-beta-xylanase [Cellulosilyticum ruminicola]
Contig29841	Glyco_hydro_43; CBM_6	2231	2528	ACZ98594	gi|280977753|gb|ACZ98594.1|	1e-129	442	52.7149	endo-1,4-beta-xylanase [Cellulosilyticum ruminicola]
Contig30950	Glyco_hydro_43; CBM_6	1662	5701	ACZ98594	gi|280977753|gb|ACZ98594.1|	1e-114	476	46.0084	endo-1,4-beta-xylanase [Cellulosilyticum ruminicola]	Possible Full Length Gene
NODE_1061_length_1544_cov_11.881476	Glyco_hydro_43; CBM_6	1596	4307	ACZ98594	gi|280977753|gb|ACZ98594.1|	1e-121	474	48.7342	endo-1,4-beta-xylanase [Cellulosilyticum ruminicola]	Possible Full Length Gene
Contig3221	CBM_10/CBM_6/Glyco_hydro_43/Ricin_B_lectin	2333	1609	CBK75020	gi|291519799|emb|CBK75020.1|	1e-162	661	46.8986	Cellobiohydrolase A (1,4-beta-cellobiosidase A) [Butyrivibrio fibrisolvens 16/4]
Contig880	Glyco_hydro_43; CBM_6	1573	680	ACZ98594	gi|280977753|gb|ACZ98594.1|	1e-115	430	50.6977	endo-1,4-beta-xylanase [Cellulosilyticum ruminicola]
Contig14064	Glyco_hydro_43; Ricin_B_lectin	1463	646	ZP_06142338	gi|268608611|ref|ZP_06142338.1|	1e-129	558	47.3118	Alpha-N-arabinofuranosidase [Ruminococcus flavefaciens FD-1]
Contig9591	Glyco_hydro_43; CBM_6	929	559	ADE82665	gi|294473276|gb|ADE82665.1|	1e-108	291	64.6048	glycosyl hydrolase, family 43 [Prevotella ruminicola 23]
Contig30960	Glyco_hydro_43; CBM_10; Ricin_B_lectin	1712	377	ACZ98594	gi|280977753|gb|ACZ98594.1|	4e-91	477	39.8323	endo-1,4-beta-xylanase [Cellulosilyticum ruminicola]
Contig1720	Glyco_hydro_43; CBM_6; CBM_10	1206	390	ACZ98594	gi|280977753|gb|ACZ98594.1|	5e-77	298	49.6644	endo-1,4-beta-xylanase [Cellulosilyticum ruminicola]
Contig1733	Glyco_hydro_45; CBM_10	1399	1630	BAC53956	gi|27530542|dbj|BAC53956.1|	1e-79	325	46.7692	endo-beta-1,4-D-glucanase [Rhizopus oryzae]	Possible Full Length Gene
Contig22152	Glyco_hydro_45; CBM_10	1130	1019	CAB92325	gi|8052314|emb|CAB92325.1|	3e-91	402	43.7811	endoglucanase 45A [Piromyces equi]
Contig6437	Glyco_hydro_45; CBM_10	1094	900	CAB92325	gi|8052314|emb|CAB92325.1|	1e-121	419	52.506	endoglucanase 45A [Piromyces equi]
Contig1766	Glyco_hydro_45; CBM_10	1202	979	CAB92325	gi|8052314|emb|CAB92325.1|	1e-103	397	47.1033	endoglucanase 45A [Piromyces equi]	Possible Full Length Gene
Contig31575	Glyco_hydro_45; CBM_10	1425	1422	BAD95809	gi|62821724|dbj|BAD95809.1|	4e-78	331	46.5257	endo-beta-D-1,4-glucanase [Mucor circinelloides]
Contig929	Glyco_hydro_45; CBM_10	1296	116	ABU49185	gi|158138919|gb|ABU49185.2|	3e-73	321	42.9907	endoglucanase [Syncephalastrum racemosum]
Contig10492	Glyco_hydro_45; CBM_10	1102	984	CAB92325	gi|8052314|emb|CAB92325.1|	1e-101	421	45.1306	endoglucanase 45A [Piromyces equi]
Contig30272	Glyco_hydro_45; CBM_10	861	474	CAB92325	gi|8052314|emb|CAB92325.1|	1e-79	282	52.1277	endoglucanase 45A [Piromyces equi]
Contig32	Glyco_hydro_45; CBM_10	1284	214	CAB92325	gi|8052314|emb|CAB92325.1|	0	407	77.3956	endoglucanase 45A [Piromyces equi]	Possible Full Length Gene
Contig22584	Glyco_hydro_45; CBM_10	1142	4309	CAB92325	gi|8052314|emb|CAB92325.1|	1e-102	420	46.4286	endoglucanase 45A [Piromyces equi]
Contig3753	Glyco_hydro_45; CBM_10	1440	1409	CAB92325	gi|8052314|emb|CAB92325.1|	1e-103	421	47.7435	endoglucanase 45A [Piromyces equi]	Possible Full Length Gene
Contig17541	Glyco_hydro_45; CBM_10	1420	433	ABU49185	gi|158138919|gb|ABU49185.2|	8e-71	298	43.2886	endoglucanase [Syncephalastrum racemosum]
Contig1445	Glyco_hydro_45; CBM_1; CBM_10	1513	3881	BAC53988	gi|27530617|dbj|BAC53988.1|	5e-74	348	44.5402	endo-glucanase RCE3 [Rhizopus oryzae]	Possible Full Length Gene
Contig30384	Glyco_hydro_45; CBM_10	1251	620	CAB92325	gi|8052314|emb|CAB92325.1|	1e-177	416	69.7115	endoglucanase 45A [Piromyces equi]	Possible Full Length Gene
Contig22532	Glyco_hydro_45; CBM_10	1275	1091	ABU49185	gi|158138919|gb|ABU49185.2|	5e-53	249	42.1687	endoglucanase [Syncephalastrum racemosum]
Contig25134	Glyco_hydro_45; CBM_10	765	240	BAC53956	gi|27530542|dbj|BAC53956.1|	7e-45	128	64.8438	endo-beta-1,4-D-glucanase [Rhizopus oryzae]
Contig6490	Glyco_hydro_45; CBM_1; CBM_10	1252	805	BAC53956	gi|27530542|dbj|BAC53956.1|	7e-45	243	41.9753	endo-beta-1,4-D-glucanase [Rhizopus oryzae]
Contig29633	Glyco_hydro_45; CBM_10	859	900	CAB92325	gi|8052314|emb|CAB92325.1|	2e-58	254	46.063	endoglucanase 45A [Piromyces equi]
Contig22037	Glyco_hydro_45; CBM_10	1010	640	BAC53988	gi|27530617|dbj|BAC53988.1|	2e-33	201	40.2985	endo-glucanase RCE3 [Rhizopus oryzae]
Contig23383	Glyco_hydro_45; CBM_1; CBM_10	1094	1485	BAC53988	gi|27530617|dbj|BAC53988.1|	1e-34	206	39.8058	endo-glucanase RCE3 [Rhizopus oryzae]
Contig29736	Glyco_hydro_45; CBM_10	706	794	CAB92325	gi|8052314|emb|CAB92325.1|	3e-35	246	35.3659	endoglucanase 45A [Piromyces equi]
Contig6087	Glyco_hydro_45; CBM_10	685	208	CAB92325	gi|8052314|emb|CAB92325.1|	4e-83	220	63.6364	endoglucanase 45A [Piromyces equi]
Contig29807	Glyco_hydro_45; CBM_10	774	573	CAB92325	gi|8052314|emb|CAB92325.1|	7e-45	259	38.61	endoglucanase 45A [Piromyces equi]
Contig21589	Glyco_hydro_48; CBM_10	2292	52778	AAN76734	gi|25990955|gb|AAN76734.1|AF449412_1	0	746	78.1501	cellulase Cel48A precursor [Piromyces sp. E2]
NODE_3576_length_2015_cov_12.189578	Glyco_hydro_48; CBM_10	2067	11488	AAN76734	gi|25990955|gb|AAN76734.1|AF449412_1	0	673	79.792	cellulase Cel48A precursor [Piromyces sp. E2]
Contig22697	Glyco_hydro_48; CBM_10	1232	5166	AAN76734	gi|25990955|gb|AAN76734.1|AF449412_1	0	409	75.7946	cellulase Cel48A precursor [Piromyces sp. E2]
Contig29557	Glyco_hydro_48; CBM_10	954	833	AAN76734	gi|25990955|gb|AAN76734.1|AF449412_1	1e-137	318	71.0692	cellulase Cel48A precursor [Piromyces sp. E2]
Contig29850	Glyco_hydro_48; CBM_10	1092	11311	AAN76735	gi|25990957|gb|AAN76735.1|AF449413_1	1e-152	340	73.8235	cellulase Cel48A precursor [Piromyces equi]
Contig22790	Glyco_hydro_48; CBM_10	1029	641	AAN76734	gi|25990955|gb|AAN76734.1|AF449412_1	1e-137	324	68.5185	cellulase Cel48A precursor [Piromyces sp. E2]
Contig29259	Glyco_hydro_48; CBM_10	1037	4832	AAN76734	gi|25990955|gb|AAN76734.1|AF449412_1	1e-147	337	72.1068	cellulase Cel48A precursor [Piromyces sp. E2]
Contig274	Glyco_hydro_48; CBM_10	1054	8504	AAN76734	gi|25990955|gb|AAN76734.1|AF449412_1	1e-155	331	75.2266	cellulase Cel48A precursor [Piromyces sp. E2]
Contig30113	Glyco_hydro_48; CBM_10	1009	1234	AAN76734	gi|25990955|gb|AAN76734.1|AF449412_1	1e-138	328	70.122	cellulase Cel48A precursor [Piromyces sp. E2]
Contig28658	Glyco_hydro_48; CBM_10	1093	16001	AAN76734	gi|25990955|gb|AAN76734.1|AF449412_1	1e-145	319	74.2947	cellulase Cel48A precursor [Piromyces sp. E2]
Contig28843	Glyco_hydro_48; CBM_10	980	2910	AAN76735	gi|25990957|gb|AAN76735.1|AF449413_1	1e-138	319	69.5925	cellulase Cel48A precursor [Piromyces equi]
Contig22913	Glyco_hydro_48; CBM_10	1134	496	AAN76734	gi|25990955|gb|AAN76734.1|AF449412_1	1e-145	313	71.246	cellulase Cel48A precursor [Piromyces sp. E2]
Contig29098	Glyco_hydro_48; CBM_10	1484	10522	AAN76735	gi|25990957|gb|AAN76735.1|AF449413_1	1e-145	327	71.2538	cellulase Cel48A precursor [Piromyces equi]
Contig19530	Glyco_hydro_48; CBM_10	939	1085	AAN76735	gi|25990957|gb|AAN76735.1|AF449413_1	1e-131	317	69.7161	cellulase Cel48A precursor [Piromyces equi]
Contig29792	Glyco_hydro_48; CBM_10	993	721	AAN76735	gi|25990957|gb|AAN76735.1|AF449413_1	1e-120	322	61.4907	cellulase Cel48A precursor [Piromyces equi]
Contig22124	Glyco_hydro_48; CBM_10	975	2451	AAN76735	gi|25990957|gb|AAN76735.1|AF449413_1	1e-129	324	67.284	cellulase Cel48A precursor [Piromyces equi]
Contig26288	Glyco_hydro_48; CBM_10	1029	351	AAN76735	gi|25990957|gb|AAN76735.1|AF449413_1	1e-116	306	63.7255	cellulase Cel48A precursor [Piromyces equi]
NODE_3719_length_675_cov_5.463704	Glyco_hydro_48; CBM_10	727	503	AAN76734	gi|25990955|gb|AAN76734.1|AF449412_1	3e-91	225	67.1111	cellulase Cel48A precursor [Piromyces sp. E2]	Possible Full Length Gene
Contig24405	Glyco_hydro_48; CBM_10	580	245	AAN76734	gi|25990955|gb|AAN76734.1|AF449412_1	2e-71	192	66.6667	cellulase Cel48A precursor [Piromyces sp. E2]
Contig29641	Glyco_hydro_48; CBM_10	505	1065	AAN76734	gi|25990955|gb|AAN76734.1|AF449412_1	5e-56	164	64.6341	cellulase Cel48A precursor [Piromyces sp. E2]
Contig28825	Glyco_hydro_48; CBM_10	518	2213	AAN76735	gi|25990957|gb|AAN76735.1|AF449413_1	3e-47	172	51.7442	cellulase Cel48A precursor [Piromyces equi]
Contig28681	Glyco_hydro_48; CBM_10	595	6599	AAN76735	gi|25990957|gb|AAN76735.1|AF449413_1	2e-63	165	64.8485	cellulase Cel48A precursor [Piromyces equi]
Contig713	CBM_1; CBM_10	1882	73	NP_593986	gi|19114898|ref|NP_593986.1|	1e-08	41	58.5366	fungal cellulose binding domain protein [Schizosaccharomyces pombe 972h-] gi|74625381|sp|Q9P7F1.1|YKK5_SCHPO RecName: Full=Carbohydrate-binding domain-containing protein C2E1P3.05c; Flags: Precursor gi|7340823|emb|CAB83009.1| fungal cellulose binding domain protein [Schizosaccharomyces pombe]	Possible Full Length Gene
Contig56	CBM_1; CBM_10	2097	149	AAL01212	gi|15529296|gb|AAL01212.1|AF177205_1	2e-10	97	41.2371	cellobiohydrolase II-like cellulase CelI [Orpinomyces sp. PC-2]	Possible Full Length Gene
Contig10481	CBM_1; CBM_10	529	158	AAL01212	gi|15529296|gb|AAL01212.1|AF177205_1	2e-24	85	56.4706	cellobiohydrolase II-like cellulase CelI [Orpinomyces sp. PC-2]
Contig1742	CBM_1; CBM_10	2042	102	CAB92325	gi|8052314|emb|CAB92325.1|	2e-09	115	34.7826	endoglucanase 45A [Piromyces equi]
Contig30371	CBM_1; Chitin_bind_1	829	633	ABY52793	gi|164375375|gb|ABY52793.1|	3e-08	36	61.1111	cellobiohydrolase [Neocallimastix patriciarum]
Contig2052	CBM_1; Pfam-B_8046	994	517	XP_001829175	gi|169844909|ref|XP_001829175.1|	1e-37	200	41	hypothetical protein CC1G_01855 [Coprinopsis cinerea okayama7#130] gi|116509915|gb|EAU92810.1| hypothetical protein CC1G_01855 [Coprinopsis cinerea okayama7#130]
Contig12713	CBM_1; CBM_10	1642	209	AAL01212	gi|15529296|gb|AAL01212.1|AF177205_1	3e-10	90	45.5556	cellobiohydrolase II-like cellulase CelI [Orpinomyces sp. PC-2]
Contig17415	CBM_1; CBM_10	2081	830	AAL01213	gi|15529298|gb|AAL01213.1|AF177206_1	1e-09	91	40.6593	mannanase ManA [Orpinomyces sp. PC-2]	Possible Full Length Gene
Contig1019	CBM_1; CBM_10	1686	1186	AAD43818	gi|5457159|gb|AAD43818.1|AF165266_1	1e-10	90	41.1111	endoglucanase precursor [Piromyces rhizinflatus]
Contig29787	CBM_6; Ricin_B_lectin	1281	757	NP_149283	gi|15004823|ref|NP_149283.1|	5e-85	417	40.5276	xylan degradation protein [Clostridium acetobutylicum ATCC 824] gi|14994435|gb|AAK76865.1|AE001438_118 Possible xylan degradation enzyme (glycosyl hydrolase family 43-like domain, cellulose-binding domain and Ricin B-like domain) [Clostridium acetobutylicum ATCC 824]
Contig6460	CBM_6; CBM36	520		ACZ98594	gi|280977753|gb|ACZ98594.1|	1e-38	172	45.9302	endo-1,4-beta-xylanase [Cellulosilyticum ruminicola]
Contig5055	CBM_6; CBM_10	724	284	ACZ98594	gi|280977753|gb|ACZ98594.1|	2e-25	147	40.8163	endo-1,4-beta-xylanase [Cellulosilyticum ruminicola]
NODE_4815_length_842_cov_8.675772	CBM_6; CBM_10	878	528	ACZ98594	gi|280977753|gb|ACZ98594.1|	9e-34	178	42.1348	endo-1,4-beta-xylanase [Cellulosilyticum ruminicola]
Contig29852	CBM_6; CBM_10	873	687	ACZ98594	gi|280977753|gb|ACZ98594.1|	2e-35	186	39.7849	endo-1,4-beta-xylanase [Cellulosilyticum ruminicola]
Contig30353	CBM_6; CBM_10; Ricin_B_lectin	1427	1252	ACZ98594	gi|280977753|gb|ACZ98594.1|	3e-55	346	36.9942	endo-1,4-beta-xylanase [Cellulosilyticum ruminicola]	Possible Full Length Gene
Contig24142	CBM_10; Rhamnogal_lyase	2025	1180	NP_195516	gi|186517294|ref|NP_195516.2|	3e-69	531	33.145	lyase [Arabidopsis thaliana]
Contig345	CBM_10; Swollenin	1813	305	EDP47653	gi|159122532|gb|EDP47653.1|	1e-127	432	55.0926	swollenin, putative [Aspergillus fumigatus A1163]	Possible Full Length Gene
Contig28884	CBM_10; CBM29	994		AAK20910	gi|13446353|gb|AAK20910.1|	2e-70	314	44.9045	non-catalytic protein 1 [Piromyces equi]
Contig536	CBM_10; CBM29	1467		AAK20910	gi|13446353|gb|AAK20910.1|	0	478	62.9707	non-catalytic protein 1 [Piromyces equi]
Contig30769	CBM_10; Swollenin	834	338	P55296	gi|1708917|sp|P55296.1|MANA_PIRSP	4e-32	131	52.6718	RecName: Full=Mannan endo-1,4-beta-mannosidase A; AltName: Full=Beta-mannanase A; AltName: Full=1,4-beta-D-mannan mannanohydrolase A; Flags: Precursor gi|1197368|emb|CAA62968.1| mannan endo-1,4-beta-mannosidase; mannanase A [Piromyces sp.]
Contig3979	CBM_10; Swollenin	1735	1487	ABV57767	gi|157488002|gb|ABV57767.1|	1e-119	392	56.6327	swollenin [Hypocrea pseudokoningii]
Contig28713	CBM_10; CBM29	1520		AAK20910	gi|13446353|gb|AAK20910.1|	1e-131	490	49.1837	non-catalytic protein 1 [Piromyces equi]
Contig11987	CBM_10; Ricin_B_lectin	885	378	CBK75021	gi|291519800|emb|CBK75021.1|	1e-31	151	44.3709	Beta-1,4-xylanase [Butyrivibrio fibrisolvens 16/4]
Contig28612	CBM_10; CBM29	1462		AAK20910	gi|13446353|gb|AAK20910.1|	1e-121	474	46.6245	non-catalytic protein 1 [Piromyces equi]
Contig22156	CBM_10; Swollenin	1753	3682	ABV57767	gi|157488002|gb|ABV57767.1|	1e-131	485	49.0722	swollenin [Hypocrea pseudokoningii]
Contig2177	CBM_10; DUF303	999	2652	AAB69090	gi|2231243|gb|AAB69090.1|	1e-138	347	66.5706	acetylxylan esterase [Neocallimastix patriciarum]
Contig29571	CBM_10; DUF303	1198	1223	AAB69090	gi|2231243|gb|AAB69090.1|	0	394	86.0406	acetylxylan esterase [Neocallimastix patriciarum]	Possible Full Length Gene
Contig9091	CBM_10; Swollenin	1685	1866	ACB05430	gi|169893727|gb|ACB05430.1|	1e-128	385	57.6623	swollenin [Trichoderma asperellum]
Contig900	CBM_10; CE15	1425	715	YP_677850	gi|110637643|ref|YP_677850.1|	1e-140	380	61.3158	beta-xylosidase/endoglucanase [Cytophaga hutchinsonii ATCC 33406] gi|110280324|gb|ABG58510.1| CHU large protein; beta-xylosidase/endoglucanase [Cytophaga hutchinsonii ATCC 33406]
Contig3933	CBM_10; Swollenin	994	543	CAB92328	gi|8052455|emb|CAB92328.1|	1e-21	166	39.1566	swollenin [Hypocrea jecorina]
Contig5849	CBM_10; Esterase	804	289	AAL01212	gi|15529296|gb|AAL01212.1|AF177205_1	6e-26	104	54.8077	cellobiohydrolase II-like cellulase CelI [Orpinomyces sp. PC-2]
Contig29074	CBM_10; DUF303	1251	1488	AAB69090	gi|2231243|gb|AAB69090.1|	1e-174	393	75.827	acetylxylan esterase [Neocallimastix patriciarum]	Possible Full Length Gene
Contig3715	CBM_10; Swollenin	1450	912	CAB92328	gi|8052455|emb|CAB92328.1|	2e-81	303	52.1452	swollenin [Hypocrea jecorina]
Contig25059	CBM_10; CE15	1096	3051	YP_003250416	gi|261416733|ref|YP_003250416.1|	1e-83	227	68.7225	Cip2 [Fibrobacter succinogenes subsp. succinogenes S85] gi|261373189|gb|ACX75934.1| Cip2 [Fibrobacter succinogenes subsp. succinogenes S85]
Contig3876	CBM_10; Swollenin	1790	4205	ACB05430	gi|169893727|gb|ACB05430.1|	1e-107	400	52	swollenin [Trichoderma asperellum]	Possible Full Length Gene
Contig30515	CBM_10; DUF303	1129	614	AAB69090	gi|2231243|gb|AAB69090.1|	4e-94	377	48.0106	acetylxylan esterase [Neocallimastix patriciarum]	Possible Full Length Gene
Contig5283	CBM_10; CE15	815	322	YP_677850	gi|110637643|ref|YP_677850.1|	2e-60	189	58.2011	beta-xylosidase/endoglucanase [Cytophaga hutchinsonii ATCC 33406] gi|110280324|gb|ABG58510.1| CHU large protein; beta-xylosidase/endoglucanase [Cytophaga hutchinsonii ATCC 33406]
Contig21613	CBM_10; Swollenin	1773	2760	CAB92328	gi|8052455|emb|CAB92328.1|	1e-109	451	48.1153	swollenin [Hypocrea jecorina]	Possible Full Length Gene
Contig26668	CBM_10; Ricin_B_lectin	1134	607	CBK75021	gi|291519800|emb|CBK75021.1|	1e-39	151	51.6556	Beta-1,4-xylanase [Butyrivibrio fibrisolvens 16/4]
Contig23671	CBM_10; Swollenin	1094	549	CAB92328	gi|8052455|emb|CAB92328.1|	3e-39	218	45.8716	swollenin [Hypocrea jecorina]
Contig11249	CBM_10; Polysacc_deac_1	1357	686	YP_003250045	gi|261416362|ref|YP_003250045.1|	1e-142	332	73.494	polysaccharide deacetylase [Fibrobacter succinogenes subsp. succinogenes S85] gi|261372818|gb|ACX75563.1| polysaccharide deacetylase [Fibrobacter succinogenes subsp. succinogenes S85]	Possible Full Length Gene
Contig14319	CBM_10; Ricin_B_lectin	791	299	CBK74914	gi|291519693|emb|CBK74914.1|	5e-37	154	53.8961	Enterochelin esterase and related enzymes [Butyrivibrio fibrisolvens 16/4]
Contig29530	CBM_10; DUF303	1201	1925	AAB69090	gi|2231243|gb|AAB69090.1|	1e-141	374	64.4385	acetylxylan esterase [Neocallimastix patriciarum]
Contig11158	CBM_10; Ricin_B_lectin	683	161	ABY52795	gi|164375379|gb|ABY52795.1|	1e-28	88	61.3636	endo-1,4-beta-xylanase [Piromyces communis]
Contig22082	CBM_10; DUF303	1055	758	AAB69090	gi|2231243|gb|AAB69090.1|	1e-111	373	53.6193	acetylxylan esterase [Neocallimastix patriciarum]
Contig3201	CBM_10; Pfam-B_184	2196	1316	ZP_05498108	gi|256757388|ref|ZP_05498108.1|	1e-84	502	37.0518	conserved hypothetical protein [Clostridium papyrosolvens DSM 2782] gi|256743722|gb|EEU56906.1| conserved hypothetical protein [Clostridium papyrosolvens DSM 2782]
Contig1549	CBM_10; Esterase	1738	35	AAF70241	gi|7839348|gb|AAF70241.1|AF164351_1	1e-175	450	64.2222	feruloyl esterase A [Orpinomyces sp. PC-2]
Contig29391	CBM_10; CE15	1623	6258	YP_003250416	gi|261416733|ref|YP_003250416.1|	1e-170	381	76.6404	Cip2 [Fibrobacter succinogenes subsp. succinogenes S85] gi|261373189|gb|ACX75934.1| Cip2 [Fibrobacter succinogenes subsp. succinogenes S85]
Contig15160	CBM_10; Polysacc_deac_1	1409	2791	YP_003250045	gi|261416362|ref|YP_003250045.1|	1e-152	401	67.3317	polysaccharide deacetylase [Fibrobacter succinogenes subsp. succinogenes S85] gi|261372818|gb|ACX75563.1| polysaccharide deacetylase [Fibrobacter succinogenes subsp. succinogenes S85]	Possible Full Length Gene
Contig7471	CBM_10; CE15	1565	3404	YP_003250416	gi|261416733|ref|YP_003250416.1|	1e-168	381	75.853	Cip2 [Fibrobacter succinogenes subsp. succinogenes S85] gi|261373189|gb|ACX75934.1| Cip2 [Fibrobacter succinogenes subsp. succinogenes S85]
Contig23065	CBM_10; Polysacc_deac_1	1544	999	YP_003250045	gi|261416362|ref|YP_003250045.1|	1e-141	333	73.5736	polysaccharide deacetylase [Fibrobacter succinogenes subsp. succinogenes S85] gi|261372818|gb|ACX75563.1| polysaccharide deacetylase [Fibrobacter succinogenes subsp. succinogenes S85]	Possible Full Length Gene
Contig3750	CBM_10; Polysacc_deac_1	1487	9636	YP_003250045	gi|261416362|ref|YP_003250045.1|	1e-152	331	76.7372	polysaccharide deacetylase [Fibrobacter succinogenes subsp. succinogenes S85] gi|261372818|gb|ACX75563.1| polysaccharide deacetylase [Fibrobacter succinogenes subsp. succinogenes S85]	Possible Full Length Gene
Contig28807	CBM_10; CE15	1617	4605	YP_003250416	gi|261416733|ref|YP_003250416.1|	1e-156	380	71.5789	Cip2 [Fibrobacter succinogenes subsp. succinogenes S85] gi|261373189|gb|ACX75934.1| Cip2 [Fibrobacter succinogenes subsp. succinogenes S85]
Contig5391	CBM_10; Ricin_B_lectin	1086	580	YP_003250020	gi|261416337|ref|YP_003250020.1|	1e-48	137	65.6934	hypothetical protein Fisuc_1948 [Fibrobacter succinogenes subsp. succinogenes S85] gi|261372793|gb|ACX75538.1| hypothetical protein Fisuc_1948 [Fibrobacter succinogenes subsp. succinogenes S85]
Contig21252	CBM_10; DUF303	1456	1459	AAC14690	gi|3080749|gb|AAC14690.1|	1e-114	273	72.8938	acetyl xylan esterase A [Orpinomyces sp. PC-2]
Contig24180	CBM_10; Chitin_bind_1	1682	1144	XP_001560867	gi|154323105|ref|XP_001560867.1|	7e-19	102	47.0588	hypothetical protein BC1G_00895 [Botryotinia fuckeliana B05.10] gi|150848229|gb|EDN23422.1| hypothetical protein BC1G_00895 [Botryotinia fuckeliana B05.10]	Possible Full Length Gene
Contig12787	CBM_10; Esterase	1804	3399	AAF70241	gi|7839348|gb|AAF70241.1|AF164351_1	1e-165	455	61.3187	feruloyl esterase A [Orpinomyces sp. PC-2]
Contig4845	CBM_10; Ricin_B_lectin	613	187	NP_149235	gi|15004775|ref|NP_149235.1|	3e-31	142	47.8873	xylan degradation protein [Clostridium acetobutylicum ATCC 824] gi|14994387|gb|AAK76817.1|AE001438_70 Possible xylan degradation enzyme (alpha/beta hydrolase domain and ricin-B-like domain) [Clostridium acetobutylicum ATCC 824]
Contig8656	CBM_10; Ricin_B_lectin	680	186	NP_149235	gi|15004775|ref|NP_149235.1|	9e-40	148	55.4054	xylan degradation protein [Clostridium acetobutylicum ATCC 824] gi|14994387|gb|AAK76817.1|AE001438_70 Possible xylan degradation enzyme (alpha/beta hydrolase domain and ricin-B-like domain) [Clostridium acetobutylicum ATCC 824]
Contig156	CBM_10; Ricin_B_lectin	612	182	CBK75021	gi|291519800|emb|CBK75021.1|	4e-34	154	47.4026	Beta-1,4-xylanase [Butyrivibrio fibrisolvens 16/4]
Contig4849	CBM_10; Swollenin	605	340	CAB92328	gi|8052455|emb|CAB92328.1|	7e-18	116	42.2414	swollenin [Hypocrea jecorina]
Contig1517	CBM_10; Esterase	1037	83	ACZ98648	gi|280977861|gb|ACZ98648.1|	3e-65	276	47.8261	esterase [Cellulosilyticum ruminicola]
Contig771	CBM_10; Esterase	1202	610	ACZ98648	gi|280977861|gb|ACZ98648.1|	6e-59	273	45.4212	esterase [Cellulosilyticum ruminicola]	Possible Full Length Gene
Contig21459	Chitin_bind_1; Polysacc_deac_1	2241	2370	XP_001560867	gi|154323105|ref|XP_001560867.1|	3e-40	371	29.9191	hypothetical protein BC1G_00895 [Botryotinia fuckeliana B05.10] gi|150848229|gb|EDN23422.1| hypothetical protein BC1G_00895 [Botryotinia fuckeliana B05.10]	Possible Full Length Gene
Contig27125	Chitin_bind_1; Polysacc_deac_1	1195	807	XP_001598179	gi|156064515|ref|XP_001598179.1|	7e-47	378	32.8042	hypothetical protein SS1G_00265 [Sclerotinia sclerotiorum 1980] gi|154691127|gb|EDN90865.1| hypothetical protein SS1G_00265 [Sclerotinia sclerotiorum 1980]
Contig6919	Chitin_bind_1; Polysacc_deac_1	1280	815	XP_001560867	gi|154323105|ref|XP_001560867.1|	6e-44	312	35.2564	hypothetical protein BC1G_00895 [Botryotinia fuckeliana B05.10] gi|150848229|gb|EDN23422.1| hypothetical protein BC1G_00895 [Botryotinia fuckeliana B05.10]
Contig442	Chitin_bind_1; Polysacc_deac_1	1446	577	XP_001598179	gi|156064515|ref|XP_001598179.1|	3e-45	486	29.2181	hypothetical protein SS1G_00265 [Sclerotinia sclerotiorum 1980] gi|154691127|gb|EDN90865.1| hypothetical protein SS1G_00265 [Sclerotinia sclerotiorum 1980]	Possible Full Length Gene
Contig1675	Chitin_bind_1; Polysacc_deac_1	1496	54	XP_384322	gi|46116608|ref|XP_384322.1|	3e-51	372	33.871	hypothetical protein FG04146.1 [Gibberella zeae PH-1]	Possible Full Length Gene
Contig28694	Chitin_bind_1; Polysacc_deac_1	1220	4311	XP_001598179	gi|156064515|ref|XP_001598179.1|	5e-39	397	29.2191	hypothetical protein SS1G_00265 [Sclerotinia sclerotiorum 1980] gi|154691127|gb|EDN90865.1| hypothetical protein SS1G_00265 [Sclerotinia sclerotiorum 1980]
Contig29559	Chitin_bind_1; Polysacc_deac_1	1282	2767	XP_001560867	gi|154323105|ref|XP_001560867.1|	5e-41	376	30.0532	hypothetical protein BC1G_00895 [Botryotinia fuckeliana B05.10] gi|150848229|gb|EDN23422.1| hypothetical protein BC1G_00895 [Botryotinia fuckeliana B05.10]
Contig7781	Chitin_bind_1; Polysacc_deac_1	921	348	XP_001912680	gi|171695512|ref|XP_001912680.1|	2e-36	224	37.5	unnamed protein product [Podospora anserina] gi|170947998|emb|CAP60162.1| unnamed protein product [Podospora anserina]
Contig5140	Chitin_bind_1; Polysacc_deac_1	585	158	XP_001394100	gi|145243114|ref|XP_001394100.1|	1e-23	173	36.4162	hypothetical protein An11g00920 [Aspergillus niger] gi|134078770|emb|CAK96883.1| unnamed protein product [Aspergillus niger]
Contig28933	CBM_20; PL6	1772	1446	ZP_01852968	gi|149174341|ref|ZP_01852968.1|	2e-17	418	24.8804	Parallel beta-helix repeat protein [Planctomyces maris DSM 8797] gi|148846886|gb|EDL61222.1| Parallel beta-helix repeat protein [Planctomyces maris DSM 8797]	Possible Full Length Gene
Contig3095	CBM_20; PL6	1733	5701	ZP_01852968	gi|149174341|ref|ZP_01852968.1|	7e-14	414	23.1884	Parallel beta-helix repeat protein [Planctomyces maris DSM 8797] gi|148846886|gb|EDL61222.1| Parallel beta-helix repeat protein [Planctomyces maris DSM 8797]	Possible Full Length Gene
Contig627	CBM_20; PL6	1777	20162	ZP_01852968	gi|149174341|ref|ZP_01852968.1|	7e-14	417	24.4604	Parallel beta-helix repeat protein [Planctomyces maris DSM 8797] gi|148846886|gb|EDL61222.1| Parallel beta-helix repeat protein [Planctomyces maris DSM 8797]
Contig22058	CBM_20; PL6	1676	5416	ZP_01852968	gi|149174341|ref|ZP_01852968.1|	2e-10	426	24.4131	Parallel beta-helix repeat protein [Planctomyces maris DSM 8797] gi|148846886|gb|EDL61222.1| Parallel beta-helix repeat protein [Planctomyces maris DSM 8797]
Contig21224	CBM_48; Alpha-amylase_C	2217	2906	XP_002470098	gi|242208495|ref|XP_002470098.1|	0	675	66.963	candidate 1,4-alpha-glucan branching enzyme from glycoside hydrolase family GH13 [Postia placenta Mad-698-R] gi|220730850|gb|EED84701.1| candidate 1,4-alpha-glucan branching enzyme from glycoside hydrolase family GH13 [Postia placenta Mad-698-R]	Possible Full Length Gene
Contig21432	Carb_bind; Pfam-B_1434	1589	1775	ZP_02024895	gi|154482447|ref|ZP_02024895.1|	1e-117	386	54.1451	hypothetical protein EUBVEN_00114 [Eubacterium ventriosum ATCC 27560] gi|149736696|gb|EDM52582.1| hypothetical protein EUBVEN_00114 [Eubacterium ventriosum ATCC 27560]	Possible Full Length Gene
Contig21311	GH94; GT36_AF	2521	15361	ADE82788	gi|294473399|gb|ADE82788.1|	0	807	72.4907	cellobiose phosphorylase [Prevotella ruminicola 23]
Contig21420	CBM29; CBM_10	1338	1764	P55296	gi|1708917|sp|P55296.1|MANA_PIRSP	1e-25	120	47.5	RecName: Full=Mannan endo-1,4-beta-mannosidase A; AltName: Full=Beta-mannanase A; AltName: Full=1,4-beta-D-mannan mannanohydrolase A; Flags: Precursor gi|1197368|emb|CAA62968.1| mannan endo-1,4-beta-mannosidase; mannanase A [Piromyces sp.]	Possible Full Length Gene
Contig2330	CBM29; CBM_10	969	784	AAK20910	gi|13446353|gb|AAK20910.1|	1e-78	316	46.519	non-catalytic protein 1 [Piromyces equi]
Contig2646	CBM29; CBM_1	1014	576	1W90	gi|62738220|pdb|1W90|A	8e-05	139	25.1799	Chain A, Cbm29-2 Mutant D114a: Probing The Mechanism Of Ligand Recognition By Family 29 Carbohydrate Binding Modules gi|62738221|pdb|1W90|B Chain B, Cbm29-2 Mutant D114a: Probing The Mechanism Of Ligand Recognition By Family 29 Carbohydrate Binding Modules
